# Supplementary material for: Measuring ENAP interventions for small and/or sick newborns in routine health information systems: indicators and considerations from a WHO expert consultation
Source: J Glob Health. 2025 May 9;15:04134. doi: 10.7189/jogh.15.04134 (PMC12062841; doi:10.7189/jogh.15.04134)
Supplement: Online Supplementary Document [file jogh-15-04134-s001.zip]

Archive with 1 entries (1 files):
- jogh-15-04134-s001.xlsx
