# Supplementary material for: Measuring ENAP interventions for small and/or sick newborns in routine health information systems: indicators and considerations from a WHO expert consultation
Source: J Glob Health. 2025 May 9;15:04134. doi: 10.7189/jogh.15.04134 (PMC12062841; doi:10.7189/jogh.15.04134)
Supplement: Online Supplementary Document [file jogh-15-04134-s001.zip › jogh-15-04134-s001.xlsx]

## Sheet: Infection coverage only
Latest update: 2 Feb. 2021
		No. in the folder	Name of Paper	Authors	Study	Caputured indicator	Validation	Indicator	Interpretation	Type	Numerator	Denominator	Data Sources	Settings
Capture	1	Infection-6	Provider performance and facility readiness for managing infections in young infants in primary care facilities in rural Bangladesh	Applegate JA, Ahmed S, Harrison M, Callaghan-Koru J, Mousumi M, Begum N, Moin MI, Joarder T, Ahmed S, George J, Mitra DK, Ahmed ANU, Shahidullah M, Baqui AH.			No	Proportion of classification errors		%	Number of infants who wrongly classified	Number of infants who were classified	weekly extraction of data from facility registers to monitor adherence to the guidelines for classification and treatment	in primary care facilities in rural Bangladesh
	2	Infection-13	Managing possible serious bacterial infection of young infants where referral is not possible: Lessons from the early implementation experience in Kushtia District learning laboratory, Bangladesh	Rahman AE, Herrera S, Rubayet S, Banik G, Hasan R, Ahsan Z, Siraj W, Ahmed A, Siddique AB, Rahman QS, Vaz LME, Islam MJ, Hossain MA, Shahidullah M, Osmani MM, E L Arifeen S, Wall SN.			No	coverage of young infants with PSBI		%	Number of cases seen in the facility	Number of estimated cases of infants infection (by incidence and census population)	continuous data extraction from the UH&FWC sick newborn and young infant service registers	in all available 36 UH&FWCs in the 30 selected unions in three upazilas (counties) in Kushtia District, Bangladesh
	3	PSBI-10	Guideline managing possible serious bacterial infection iin young infants when referral is not feasible	WHO			?	% newborns with danger sign(s) for whom care was sought from an appropriate facility (PHCF or higher) within 24 hours of appearance of signs		%	Number of children who had danger sign(s) of infection during the first two months of life and care was sought from an appropriate facility (PHCF or higher) within 24 hours of appearance of signs	Number of (last born) children born in the past 2 yearsi who had sign(s) of infection during the first month of life	Household survey
	4	PSBI-10	Guideline managing possible serious bacterial infection iin young infants when referral is not feasible	WHO			?	% newborns visited at home by a CHW who were referred for presence of danger signs	-	%	Number of newborns visited at home by a CHW who were referred for presence of danger signs	Number of (last born) children born in the past 2 yearsh who were visited by a CHW or Number of newborns reported as receiving a visit	Household survey or CHW register (Expected births may come from most recent census)
	5	PSBI-10	Guideline managing possible serious bacterial infection iin young infants when referral is not feasible	WHO			?	% expected PSBI cases in young infants that are identified at PHCFs	-	%	Number of young infants (0–2 months) classified with PSBI at primary health care facilities	Number of expected PSBI cases in young infants	Numerator: Facility register/form Denominator: Estimated based on expected live births
	6	Infection-16	Identification and management of young infants with possible serious bacterial infection where referral was not feasible in rural Lucknow district of Uttar Pradesh, India: An implementation research	Shally Awasthi, Naveen Kesarwani, Raj Kumar Verma, Girdhar Gopal Agarwal, Luxmi Shanker Tewari, Ravi Krishna Mishra, Lalji Shukla, Arun Kumar Raut, Shamim Ahmad Qazi, Samira Aboubaker, Yasir Bin Nisar, Rajiv Bahl, Monika Agarwal			No	coverage of PSBI captured		%	Number of identified infants of age 0–59 days with any sign of PSBI	Number of expected PSBI cases	Numerator: Facility register/form Denominator: Estimated based on expected live births and PSBI incidence	in four rural blocks (Gosainganj, Kakori, Mall and Sarojini Nagar) of Lucknow district in Uttar Pradesh, India
Treatment	1	KMC-14	Saving Lives at Birth; development of a retrospective theory of change, impact framework and prioritised metrics	Lalli M, Ruysen H, Blencowe H, Yee K, Clune K, DeSilva M, Leffler M, Hillman E, El-Noush H, Mulligan J, Murray JC, Silver K, Lawn JE.	(scoping review)		No	Treatment of neonatal sepsis		%	Number of cases with neonatal sepsis receiving appropriate antibiotic treatment	Standard definition for population in need of intervention to be defined	-	Bangladesh, Ghana, Kenya, Malawi, Nigeria, Pakistan, Sierra Leone, South Africa, the United Republic of Tanzania and Zimbabwe
	2	Infection-4	Community-Based Interventions for Newborns in Ethiopia (COMBINE): Cost-effectiveness analysis	Mathewos B, Owen H, Sitrin D, Cousens S, Degefie T, Wall S, Bekele A, Lawn JE, Daviaud E.			No	coverage of PSBI treatment		%	Number of infants received PSBI treatment	Number of infants who have PSBI (expected number estimated with incidence)	Numerator: The 2012 activity data for home visits by HEWs and vCHWs were routinely collected by the research project and extracted from the programme monitoring and evaluation system. Denominator: estimated delivery * estimated incidence
	3	KMC-19	“Every Newborn-BIRTH” protocol: observational study validating indicators for coverage and quality of maternal and newborn health care in Bangladesh, Nepal and Tanzania	Day LT, Ruysen H, Gordeev VS, Gore-Langton GR, Boggs D, Cousens S, Moxon SG, Blencowe H, Baschieri A, Rahman AE, Tahsina T, Zaman SB, Hossain T, Rahman QS, Ameen S, El Arifeen S, Kc A, Shrestha SK, Kc NP, Singh D, Jha AK, Jha B, Rana N, Basnet O, Joshi E, Paudel A, Shrestha PR, Jha D, Bastola RC, Ghimire JJ, Paudel R, Salim N, Shamb D, Manji K, Shabani J, Shirima K, Mkopi N, Mrisho M, Manzi F, Ja…	EN-BIRTH		Maternal recall survey, observation and routine register data extraction	Treatment of neonatal infection coverage		%	Number of neonates (<28 days old) who received at least one dose of antibiotic injection (Specific exclusions apply to exclude other primary diagnoses eg, congenital abnormalities, preterm births <32 weeks or <1500g and neonatal encephalopathy.)	To be compared for all 4 denominators options: - Target population requiring the specific intervention (eg, admitted to the facility with presumed infection or at risk of preterm birth as per WHO guideline) - Live births in the facility - Total births in the facility (including stillbirths) - Estimated births in the population (live or total)	Maternal recall survey, observation and routine register data extraction	Ifakara Health Institute (IHI) and Muhimbili University of Health and Allied Sciences (MUHAS) in Tanzania, International Centre for Diarrhoeal Disease Research, Bangladesh (icddr,b); UNICEF-Nepal with Lifeline in Nepal (with strong track record in maternal and newborn health)
	4	PSBI-9	Management of Possible Serious Bacterial Infection in the Private Sector of Nepal’s Health System Pilot study report	USAID			No	Coverage - treatment	received at least some treatment from the provider	%	No details	No details	service register data maintained by the service providers
	5	PSBI-10	Guideline managing possible serious bacterial infection iin young infants when referral is not feasible	WHO			?	% identified sick young infants with PSBI receiving at least one dose of antibiotic injection appropriate for PSBI in a PHCF	-	%	Number of young infants (0–2 months) who receive at least one dose of gentamicin (or other appropriate antibiotic) injection at a primary health center	Number of identified sick young infants with clinical severe infection or critical illness at primary health facilities	Numerator: Facility register/form Denominator: TBD
	6	PSBI-9	Management of Possible Serious Bacterial Infection in the Private Sector of Nepal’s Health System Pilot study report	USAID			No	Coverage - treatment	received the complete treatment regimen of oral amoxicillin and injectable gentamycin	%	No details	No details	service register data maintained by the service providers
	7	Infection-6	Provider performance and facility readiness for managing infections in young infants in primary care facilities in rural Bangladesh	Applegate JA, Ahmed S, Harrison M, Callaghan-Koru J, Mousumi M, Begum N, Moin MI, Joarder T, Ahmed S, George J, Mitra DK, Ahmed ANU, Shahidullah M, Baqui AH.			No	Accuracy of dosage of antibiotic treatment		%	Number of infants who received appropriate dosage of antibiotic	Number of infants that received antibiotic treatment	weekly extraction of data from facility registers to monitor adherence to the guidelines for classification and treatment	in primary care facilities in rural Bangladesh
	8	PSBI-9	Management of Possible Serious Bacterial Infection in the Private Sector of Nepal’s Health System Pilot study report	USAID			No	Coverage - treatment	treated with appropriate dose, duration and frequency of the drug	%	No details	No details	service register data maintained by the service providers
	9	PSBI-10	Guideline managing possible serious bacterial infection iin young infants when referral is not feasible	WHO			?	% sick young infants with PSBI treated at PHCFs who receive appropriate antibiotics per protocol for at least 5 days	-	%	Number of treated young infants (0–2 months) who receive appropriate antibiotics per protocol for at least 5 days	Number of identified sick young infants with PSBI treated at primary health facilities (referral not accepted)	[Facility register/form PLUS CHW register] or Household interview
	10	Infection-13	Managing possible serious bacterial infection of young infants where referral is not possible: Lessons from the early implementation experience in Kushtia District learning laboratory, Bangladesh	Rahman AE, Herrera S, Rubayet S, Banik G, Hasan R, Ahsan Z, Siraj W, Ahmed A, Siddique AB, Rahman QS, Vaz LME, Islam MJ, Hossain MA, Shahidullah M, Osmani MM, E L Arifeen S, Wall SN.			No	Treatment failure		%	Number of infants with presence of any danger sign, including signs of CI, CSI, and IFB assessed by study nurses during the follow-up household visits conducted on days 7–14	Number of infection cases	continuous data extraction from the UH&FWC sick newborn and young infant service registers	in all available 36 UH&FWCs in the 30 selected unions in three upazilas (counties) in Kushtia District, Bangladesh
	11	KMC-21	Assessment of the validity of the measurement of newborn and maternal health-care coverage in hospitals (EN-BIRTH): an observational study	Louise Tina Day, Qazi Sadeq-Ur Rahman, Ahmed Ehsanur Rahman, Nahya Salim, Ashish Kc, Harriet Ruysen, Tazeen Tahsina, Honorati Masanja, Omkar Basnet, Georgia R Gore-Langton, Sojib Bin Zaman, Josephine Shabani, Anjani Kumar Jha, Vladimir Sergeevich Gordeev, Shafiqul Ameen, Donat Shamba, Bijay Jha, Dorothy Boggs, Tanvir Hossain, Kizito Shirima, Ram Chandra Bastola, Kimberly Peven, Abu Bakkar Siddiqu…	EN-BIRTH		Compare hospital exit surveys and hospital registers to Ddirect observation (as gold standard)	Antibiotic treatment of Neonatal infection		%	Number of newborns given one or more dose of injectable antibiotics	Total number of recruited neonates admitted to ward with presumed sepsis	Direct observation (as gold standard), hospital exit surveys and hospital registers	Five hospitals in Bangladesh, Nepal, and Tanzania
Prereferral antibiotic treatment	1	Infection-3	Early implementation of guidelines for managing young infants with possible serious bacterial infection in Bangladesh	Applegate JA, Ahmed S, Khan MA, Alam S, Kabir N, Islam M, Bhuiyan M, Islam J, Rashid I, Wall S, de Graft-Johnson J, Baqui AH, George J.			No	Prereferral antibiotic treatment rate		%	No details	No details	Extracted data (4590 sick young infants over a 15-month period) from UH&FWC registers maintained by the SACMO monthly in subdistrict hospital, and qualititative data from providers.	in Bangladesh
	2	PSBI-11	DO CARETAKERS OF SICK YOUNG INFANTS WITH POSSIBLE SERIOUS BACTERIAL INFECTION ADHERE TO REFERRALS FROM HEALTH POSTS TO HEALTH CENTERS?	Yunis Musema Abdella, Abeba Bekele, Bereket Mathewos, Yenealem Tadesse, Stephen Wall, Heather Gardner, Mary V. Kinney, Lara M. E. Vaz SM, Ayele Belachew Aschalew			No	Pre-referral treatment	% of young infants were provided pre-referral (injection or oral medicine)	%	No details	No details	caretakers survey and retrospective register reviews	in 33 health centers, 46 health posts, and 20 Woreda Health Offices in five zones in two regions in Ethiopia
Treatment if referral was not feasible	1	Infection-3	Early implementation of guidelines for managing young infants with possible serious bacterial infection in Bangladesh	Applegate JA, Ahmed S, Khan MA, Alam S, Kabir N, Islam M, Bhuiyan M, Islam J, Rashid I, Wall S, de Graft-Johnson J, Baqui AH, George J.			No	Delivery of simplified antibiotic treatment if referral was not feasible	with injectable gentamicin once daily for 2 days and oral amoxicillin two times a day for 7 days	%	No details	No details	Extracted data (4590 sick young infants over a 15-month period) from UH&FWC registers maintained by the SACMO monthly in subdistrict hospital, and qualititative data from providers.	in Bangladesh
	2	PSBI-10	Guideline managing possible serious bacterial infection iin young infants when referral is not feasible	WHO			?	% identified sick young infants with PSBI who did not accept referral receiving 2 doses of appropriate injectable antibiotic in a PHCF	-	%	Number of young infants (0–2 months) who did not accept referral receiving 2 doses of appropriate injectable antibiotic in a primary health center	Number of identified sick young infants with clinical severe infection treated at primary health facilities (referral not accepted)	Facility register/form
Referral	1	Infection-3	Early implementation of guidelines for managing young infants with possible serious bacterial infection in Bangladesh	Applegate JA, Ahmed S, Khan MA, Alam S, Kabir N, Islam M, Bhuiyan M, Islam J, Rashid I, Wall S, de Graft-Johnson J, Baqui AH, George J.			No	Hospital referral rate		%	No details	No details	Extracted data (4590 sick young infants over a 15-month period) from UH&FWC registers maintained by the SACMO monthly in subdistrict hospital, and qualititative data from providers.	in Bangladesh
	2	PSBI-10	Guideline managing possible serious bacterial infection iin young infants when referral is not feasible	WHO			?	% identified sick young infants with PSBI accepting referral to higher level	-	%	Number of young infants (0–2 months) accepting referral to higher level facility	Number of identified sick young infants with PSBI at primary health facilities	Facility register/form
Adherence to treatment and referral	1	Infection-5	Implementation of the WHO guideline on treatment of young infants with signs of possible serious bacterial infection when hospital referral is not feasible in rural Zaria, Nigeria: Challenges and solutions	Wammanda RD, Adamu SA, Joshua HD, Nisar YB, Qazi SA, Aboubaker S, Bahl R.			No	Complete adherence to oral amoxicillin treatment		%	Number of infants who received oral amoxicillin treatment with 1) 5 or less doses 2) 6–9 doses 3) 10–13 doses 4)all 14 doses	Number of infants who has fast breathing pneumonia or clinical severe infection	registered data by the CHWs	The research was carried out in two rural political wards of Zaria LGA covering over 50 communities scattered over variable distances from their nearest Primary Health Care centres (PHCs) in rural Zaria, Nigeria
	2	Infection-5	Implementation of the WHO guideline on treatment of young infants with signs of possible serious bacterial infection when hospital referral is not feasible in rural Zaria, Nigeria: Challenges and solutions	Wammanda RD, Adamu SA, Joshua HD, Nisar YB, Qazi SA, Aboubaker S, Bahl R.			No	Complete adherence to gentamicin treatment		%	Number of infants who received gentamicin doses with 1) one injection 2) two injections	Number of infants who has fast breathing pneumonia or clinical severe infection	registered data by the CHWs	The research was carried out in two rural political wards of Zaria LGA covering over 50 communities scattered over variable distances from their nearest Primary Health Care centres (PHCs) in rural Zaria, Nigeria
	3	Infection-13	Managing possible serious bacterial infection of young infants where referral is not possible: Lessons from the early implementation experience in Kushtia District learning laboratory, Bangladesh	Rahman AE, Herrera S, Rubayet S, Banik G, Hasan R, Ahsan Z, Siraj W, Ahmed A, Siddique AB, Rahman QS, Vaz LME, Islam MJ, Hossain MA, Shahidullah M, Osmani MM, E L Arifeen S, Wall SN.			No	Adherence to treatment		%	Number of infants who receiving injectable and oral drugs at UH&FWCs and giving oral antibiotics at home	Number of infection cases	caregiver recall (follow-up interviews with caregivers)	in all available 36 UH&FWCs in the 30 selected unions in three upazilas (counties) in Kushtia District, Bangladesh
	4	PSBI-11	DO CARETAKERS OF SICK YOUNG INFANTS WITH POSSIBLE SERIOUS BACTERIAL INFECTION ADHERE TO REFERRALS FROM HEALTH POSTS TO HEALTH CENTERS?	Yunis Musema Abdella, Abeba Bekele, Bereket Mathewos, Yenealem Tadesse, Stephen Wall, Heather Gardner, Mary V. Kinney, Lara M. E. Vaz SM, Ayele Belachew Aschalew			No	referral adherence	% of infants who referred to the recommended facility	%	No details	No details	registers data	in 33 health centers, 46 health posts, and 20 Woreda Health Offices in five zones in two regions in Ethiopia
Follow-up	1	Infection-5	Implementation of the WHO guideline on treatment of young infants with signs of possible serious bacterial infection when hospital referral is not feasible in rural Zaria, Nigeria: Challenges and solutions	Wammanda RD, Adamu SA, Joshua HD, Nisar YB, Qazi SA, Aboubaker S, Bahl R.			No	follow-up visits		%	Number of 1) all follow-up visit (days 1–7 and 14) 2) partially followed-up (%) (all follow-up visits not completed) 3) lost to follow-up (outcome unknown) (%)	Number of infants who has fast breathing pneumonia or clinical severe infection	registered data by the CHWs	The research was carried out in two rural political wards of Zaria LGA covering over 50 communities scattered over variable distances from their nearest Primary Health Care centres (PHCs) in rural Zaria, Nigeria
	2	PSBI-9	Management of Possible Serious Bacterial Infection in the Private Sector of Nepal’s Health System Pilot study report	USAID			No	follow up	received a follow-up with the provider at least on the third and fifth day according to protocol	%	No details	No details	service register data maintained by the service providers
	3	PSBI-9	Management of Possible Serious Bacterial Infection in the Private Sector of Nepal’s Health System Pilot study report	USAID			No	follow up	received at least one follow-up with the provider	%	No details	No details	service register data maintained by the service providers
	4	PSBI-8	Caregiver acceptability of the guidelines for managing young infants with possible serious bacterial infections (PSBI) in primary care facilities in rural Bangladesh	Jennifer A. Applegate, Salahuddin Ahmed, Meagan Harrison, Jennifer Callaghan-Koru, Mahfuza Mousumi, Nazma Begum, Mamun Ibne Moin, Taufique Joarder, Sabbir Ahmed, Joby George, Dipak K. Mitra, ASM Nawshad Uddin Ahmed, Mohammod Shahidullah, Abdullah H. Baqui			No	follow up	infants received follow-up from the provider on the fourth day of treatment.	%	No details	No details	extracted data from facility registers	19 outpatient primary health centers in Bangladesh
	5	PSBI-10	Guideline managing possible serious bacterial infection iin young infants when referral is not feasible	WHO			?	% sick young infants with PSBI treated at PHCFs who receive followup assessment on day 4	-	%	Number of treated young infants (0–2 months) who receive a follow-up assessment on day 4	Number of identified sick young infants with PSBI treated at primary health facilities (referral not accepted)	[Facility or CHW register/ form] or Household interviews

## Sheet: Resuscitation coverage only
				Latest update: 2 Feb. 2021
		No. in the folder	Name of Paper	Authors	Remarks	Study	Caputured indicator	Validation	Indicator	Interpretation	Type	Numerator	Denominator	Sources	Settings
Coverage - resuscitation	1	KMC-14	Saving Lives at Birth; development of a retrospective theory of change, impact framework and prioritised metrics	Lalli M, Ruysen H, Blencowe H, Yee K, Clune K, DeSilva M, Leffler M, Hillman E, El-Noush H, Mulligan J, Murray JC, Silver K, Lawn JE.		(scoping review)		No	Newborn resuscitation coverage		%	Nember of newborns receiving resuscitation	Standard definition for population in need of intervention to be defined	-	Bangladesh, Ghana, Kenya, Malawi, Nigeria, Pakistan, Sierra Leone, South Africa, the United Republic of Tanzania and Zimbabwe
	2	Res-13	Newborn Mortality and Fresh Stillbirth Rates in Tanzania After Helping Babies Breathe Training	Georgina Msemo, Augustine Massawe, Donan Mmbando, Neema Rusibamayila, Karim Manji, Hussein Lesio Kidanto, Damas Mwizamuholya, Prisca Ringia, Hege, Langli Ersdal and Jeffrey Perlman	before and after the self-controlled trial. Just for references			No	The use of stimulation, suctioning and face mask ventilation		%	No details	No details	not clear	3 referral hospitals, 4 regional hospitals and 1 district hospitals in Tanzania
	3	Res-14	Neonatal resuscitation: EN-BIRTH multicountry validation study.	Ashish KC, Kimberly Peven, Shafiqul Ameen, Georgina Msemo, Omkar Basnet, Harriet Ruysen, etc.				observed, survey-reported and extracted data from routine labour ward registers.	Neonatal resuscitation coverage		%	1) Number of stimulation 2) Number of using bag and mask ventilation	1) Number of all live births and fresh stillbirths 2) Number of non crying 3) Number of non breathing	survey-reported and extracted data from routine labour ward registers.	five hospitals in Bangladesh, Nepal, and Tanzania.
	4	Res-10	Newborn resuscitation in Gombe State, northeastern Nigeria	Josephine LR Exley, Nasir Umar, Sarah Moxon, Adamu Umar Usman, Tanya Marchant				No	Neonatal resuscitation coverage		%	number of those births that occurred in appropriately equipped facilities (facility inventory), where a birth attendant demonstrated basic resuscitation competence (assessed by a simulation exercise)	All deliveries that occurred in the last six months in the included facilities	facility survey	107 government-owned primary health facilities across all 11 local government areas in Gombe state, Nigeria
	5	Resquali-2	Effect of a scaled-up neonatal resuscitation quality improvement package on intrapartum-related mortality in Nepal: A stepped-wedge cluster randomized controlled trial	Kc A, Ewald U, Basnet O, Gurung A, Pyakuryal SN, Jha BK, Bergström A, Eriksson L, Paudel P, Karki S, Gajurel S, Brunell O, Wrammert J, Litorp H, Målqvist M.	Report the result of the RCT study, didn't aiming at verify the indicators.			No	resuscitation by drying and stimulation		%	No details	No details	were collected from the women’s case notes, including the clinical events (mode of delivery, birth weight, gestational age, and neonatal resuscitation practices at birth)	12 hospitals (having more than 1,000 deliveries per year and a referral center for maternal and newborn care) in Nepal
	6	Resquali-2	Effect of a scaled-up neonatal resuscitation quality improvement package on intrapartum-related mortality in Nepal: A stepped-wedge cluster randomized controlled trial	Kc A, Ewald U, Basnet O, Gurung A, Pyakuryal SN, Jha BK, Bergström A, Eriksson L, Paudel P, Karki S, Gajurel S, Brunell O, Wrammert J, Litorp H, Målqvist M.	Report the result of the RCT study, didn't aiming at verify the indicators.			No	suctioning		%	No details	No details	were collected from the women’s case notes, including the clinical events (mode of delivery, birth weight, gestational age, and neonatal resuscitation practices at birth)	12 hospitals (having more than 1,000 deliveries per year and a referral center for maternal and newborn care) in Nepal
	7	Resquali-3	Cross-sectional observational assessment of quality of newborn care immediately after birth in health facilities across six sub-Saharan African countries	de Graft-Johnson J, Vesel L, Rosen HE, Rawlins B, Abwao S, Mazia G, Bozsa R, Mwebesa W, Khadka N, Kamunya R, Getachew A, Tibaijuka G, Rakotovao JP, Tekleberhan A.				No	Proportion of receiving stimulation and positioning of their heads to ensure the patency of their airways.	stimulation including drying and/or back rubbing	%	Number of newborns who receiving stimulation and right positioning	Number of asphyxiated babies	facility surveys, cross-sectional survey. Kenya integrated the survey into the 2010 DHS Service	in health centres, district and regional hospitals Ethiopia, Kenya, Madagascar, Mozambique, Rwanda and Tanzania (including Zanzibar)
Coverage - bag-and-mask ventilation	1	KMC-19	“Every Newborn-BIRTH” protocol: observational study validating indicators for coverage and quality of maternal and newborn health care in Bangladesh, Nepal and Tanzania	Day LT, Ruysen H, Gordeev VS, Gore-Langton GR, Boggs D, Cousens S, Moxon SG, Blencowe H, Baschieri A, Rahman AE, Tahsina T, Zaman SB, Hossain T, Rahman QS, Ameen S, El Arifeen S, Kc A, Shrestha SK, Kc NP, Singh D, Jha AK, Jha B, Rana N, Basnet O, Joshi E, Paudel A, Shrestha PR, Jha D, Bastola RC, Ghimire JJ, Paudel R, Salim N, Shamb D, Manji K, Shabani J, Shirima K, Mkopi N, Mrisho M, Manzi F, Ja…	protocol	EN-BIRTH		Maternal recall survey, observation and routine register data extraction	Newborn resuscitation coverage		%	Number of newborns for whom resuscitation actions (Bag and Mask Ventilation) were initiated	To be compared for all 4 denominators options: - Target population requiring the specific intervention (eg, admitted to the facility with presumed infection or at risk of preterm birth as per WHO guideline) - Live births in the facility - Total births in the facility (including stillbirths) - Estimated births in the population (live or total)	Maternal recall survey, observation and routine register data extraction	Ifakara Health Institute (IHI) and Muhimbili University of Health and Allied Sciences (MUHAS) in Tanzania, International Centre for Diarrhoeal Disease Research, Bangladesh (icddr,b); UNICEF-Nepal with Lifeline in Nepal (with strong track record in maternal and newborn health)
	2	Res-9	Labour and delivery ward register data availability, quality, and utility - Every Newborn - birth indicators research tracking in hospitals (EN-BIRTH) study baseline analysis in three countries	Day, L.T., Gore-Langton, G.R., Rahman, A.E. et al.		EN-BIRTH		No	Neonatal resuscitation coverage		%	Number of babies received bag-mask ventilation	Number of total births (live births plus stillbirths)	extracted from routine hospital labour ward registers	Two hospitals in Bangladesh (BD) - Maternal and Child Health Training Institute (MCHTI) Azimpur, and Kushtia District Hospital; one in Nepal (NP) - Pokhara Academy of Health Sciences; and two in Tanzania (TZ) - Temeke Regional Hospital and Muhimbili National Hospital
	3	Resquali-3	Cross-sectional observational assessment of quality of newborn care immediately after birth in health facilities across six sub-Saharan African countries	de Graft-Johnson J, Vesel L, Rosen HE, Rawlins B, Abwao S, Mazia G, Bozsa R, Mwebesa W, Khadka N, Kamunya R, Getachew A, Tibaijuka G, Rakotovao JP, Tekleberhan A.				No	Proportion of ventilation with bag and mask		%	Number of newborns who ventilated with bag and mask	Number of asphyxiated babies	facility surveys, cross-sectional survey. Kenya integrated the survey into the 2010 DHS Service	in health centres, district and regional hospitals Ethiopia, Kenya, Madagascar, Mozambique, Rwanda and Tanzania (including Zanzibar)
	4	Resquali-2	Effect of a scaled-up neonatal resuscitation quality improvement package on intrapartum-related mortality in Nepal: A stepped-wedge cluster randomized controlled trial	Kc A, Ewald U, Basnet O, Gurung A, Pyakuryal SN, Jha BK, Bergström A, Eriksson L, Paudel P, Karki S, Gajurel S, Brunell O, Wrammert J, Litorp H, Målqvist M.	Report the result of the observe study, didn't aiming at verify the indicators.			No	Usage of bag and- mask ventilation for babies with low Apgar score (<7 at 1 minute)		%	No details	No details	were collected from the women’s case notes, including the clinical events (mode of delivery, birth weight, gestational age, and neonatal resuscitation practices at birth)	12 hospitals (having more than 1,000 deliveries per year and a referral center for maternal and newborn care) in Nepal
	5	Resquali-2	Effect of a scaled-up neonatal resuscitation quality improvement package on intrapartum-related mortality in Nepal: A stepped-wedge cluster randomized controlled trial	Kc A, Ewald U, Basnet O, Gurung A, Pyakuryal SN, Jha BK, Bergström A, Eriksson L, Paudel P, Karki S, Gajurel S, Brunell O, Wrammert J, Litorp H, Målqvist M.	Report the result of the observe study, didn't aiming at verify the indicators.			No	Usage of bag and-mask ventilation for all newborns		%	No details	No details	were collected from the women’s case notes, including the clinical events (mode of delivery, birth weight, gestational age, and neonatal resuscitation practices at birth)	12 hospitals (having more than 1,000 deliveries per year and a referral center for maternal and newborn care) in Nepal
	6	KMC-21	Assessment of the validity of the measurement of newborn and maternal health-care coverage in hospitals (EN-BIRTH): an observational study	Louise Tina Day, Qazi Sadeq-Ur Rahman, Ahmed Ehsanur Rahman, Nahya Salim, Ashish Kc, Harriet Ruysen, Tazeen Tahsina, Honorati Masanja, Omkar Basnet, Georgia R Gore-Langton, Sojib Bin Zaman, Josephine Shabani, Anjani Kumar Jha, Vladimir Sergeevich Gordeev, Shafiqul Ameen, Donat Shamba, Bijay Jha, Dorothy Boggs, Tanvir Hossain, Kizito Shirima, Ram Chandra Bastola, Kimberly Peven, Abu Bakkar Siddiqu…		EN-BIRTH		Compare hospital exit surveys and hospital registers to Ddirect observation (as gold standard)	Bag-mask-ventilation		%	Number of newborns resuscitated with bag-maskventilation	Total number of observed births (livebirths and stillbirths)	Direct observation (as gold standard), hospital exit surveys and hospital registers	Five hospitals in Bangladesh, Nepal, and Tanzania
Coverage -process correctness	1	Resquali-1	Quality of essential newborn care and neonatal resuscitation at health facilities in Afghanistan: a cross-sectional assessment	Atiqzai F, Manalai P, Amin SS, Edmond KM, Naziri M, Soroush MS, Sultana S, Yousufi K, van den Akker T, Stekelenburg J, Tappis H.	Report the result of the observe study, didn't aiming at verify the indicators.			No	proportion of correctly position	positioned newborns with their heads properly extended	%	No details	No details	observed data collectors were midwives and doctors	A total of 266 health facilities, including 77 of 79 public facilities with at least five births per day and 149 randomly selected from among 1736 public facilities with less than five births per day
	2	Resquali-1	Quality of essential newborn care and neonatal resuscitation at health facilities in Afghanistan: a cross-sectional assessment	Atiqzai F, Manalai P, Amin SS, Edmond KM, Naziri M, Soroush MS, Sultana S, Yousufi K, van den Akker T, Stekelenburg J, Tappis H.	Report the result of the observe study, didn't aiming at verify the indicators.			No	proportion of using the correct size of mask		%	No details	No details	observed data collectors were midwives and doctors	A total of 266 health facilities, including 77 of 79 public facilities with at least five births per day and 149 randomly selected from among 1736 public facilities with less than five births per day
	3	Resquali-1	Quality of essential newborn care and neonatal resuscitation at health facilities in Afghanistan: a cross-sectional assessment	Atiqzai F, Manalai P, Amin SS, Edmond KM, Naziri M, Soroush MS, Sultana S, Yousufi K, van den Akker T, Stekelenburg J, Tappis H.	Report the result of the observation study, didn't aim at verifying the indicators.			No	proportion of checking for the secretions of mask		%	No details	No details	observed data collectors were midwives and doctors	A total of 266 health facilities, including 77 of 79 public facilities with at least five births per day and 149 randomly selected from among 1736 public facilities with less than five births per day
	4	Resquali-1	Quality of essential newborn care and neonatal resuscitation at health facilities in Afghanistan: a cross-sectional assessment	Atiqzai F, Manalai P, Amin SS, Edmond KM, Naziri M, Soroush MS, Sultana S, Yousufi K, van den Akker T, Stekelenburg J, Tappis H.	Report the result of the observation study, didn't aim at verifying the indicators.			No	proportion of correctly sealed the mask		%	No details	No details	observed data collectors were midwives and doctors	A total of 266 health facilities, including 77 of 79 public facilities with at least five births per day and 149 randomly selected from among 1736 public facilities with less than five births per day
	5	Resquali-1	Quality of essential newborn care and neonatal resuscitation at health facilities in Afghanistan: a cross-sectional assessment	Atiqzai F, Manalai P, Amin SS, Edmond KM, Naziri M, Soroush MS, Sultana S, Yousufi K, van den Akker T, Stekelenburg J, Tappis H.	Report the result of the observation study, didn't aim at verifying the indicators.			No	proportion of checking moving while ventilation		%	No details	No details	observed data collectors were midwives and doctors	A total of 266 health facilities, including 77 of 79 public facilities with at least five births per day and 149 randomly selected from among 1736 public facilities with less than five births per day
	6	Resquali-1	Quality of essential newborn care and neonatal resuscitation at health facilities in Afghanistan: a cross-sectional assessment	Atiqzai F, Manalai P, Amin SS, Edmond KM, Naziri M, Soroush MS, Sultana S, Yousufi K, van den Akker T, Stekelenburg J, Tappis H.	Report the result of the observation study, didn't aim at verifying the indicators.			No	proportion of calling for help		%	No details	No details	observed data collectors were midwives and doctors	A total of 266 health facilities, including 77 of 79 public facilities with at least five births per day and 149 randomly selected from among 1736 public facilities with less than five births per day

## Sheet: ACS coverage only
		No. in the folder	Name of Paper	Authors	Remarks	Study	Caputured indicator	Validation	Indicator	Interpretation	Type	Numerator	Denominator	Sources	Settings
Coverage	1	ACs-1	Providing antenatal corticosteroids for preterm birth: a quality improvement initiative in Cambodia and the Philippines	Smith JM, Gupta S, Williams E, Brickson K, Ly Sotha K, Tep N, Calibo A, Castro MC, Marinduque B, Hathaway M.				No	coverage - at least one dose	the proportion of preterm births that their mother received at least one dexamethasone dose	%	Number of babies whose mothers received at least one dose of ACS by month among 1)all preterm births 2)among gestational age 24–34 weeks 3)among 35–36 weeks	Total number of corresponding group 1)all preterm births 2)among gestational age 24–34 weeks 3)among 35–36 weeks	Numerator: Information on ACS administration medical records Denominator: total number of births and preterm births in each facility were calculated from hospital registers	A total of 12 high volume facilities providing Emergency Obstetric and Newborn Care services in Cambodia and Philippines
	2	KMC-19	“Every Newborn-BIRTH” protocol: observational study validating indicators for coverage and quality of maternal and newborn health care in Bangladesh, Nepal and Tanzania	Day LT, Ruysen H, Gordeev VS, Gore-Langton GR, Boggs D, Cousens S, Moxon SG, Blencowe H, Baschieri A, Rahman AE, Tahsina T, Zaman SB, Hossain T, Rahman QS, Ameen S, El Arifeen S, Kc A, Shrestha SK, Kc NP, Singh D, Jha AK, Jha B, Rana N, Basnet O, Joshi E, Paudel A, Shrestha PR, Jha D, Bastola RC, Ghimire JJ, Paudel R, Salim N, Shamb D, Manji K, Shabani J, Shirima K, Mkopi N, Mrisho M, Manzi F, Ja…	protocol	EN-BIRTH		Not validated - Maternal recall survey, observation and routine register data extraction	ACs coverage - at least one dose	-	%	All women giving birth in a facility who are 24-34 weeks and received at least one dose of ACS (ACS focus is to track safety, test methods to include gestational age and relevant safety outcomes.)	To be compared for all 4 denominators options: - Target population requiring the specific intervention (eg, admitted to the facility with presumed infection or at risk of preterm birth as per WHO guideline) - Live births in the facility - Total births in the facility (including stillbirths) - Estimated births in the population (live or total)	Maternal recall survey, observation and routine register data extraction	Ifakara Health Institute (IHI) and Muhimbili University of Health and Allied Sciences (MUHAS) in Tanzania, International Centre for Diarrhoeal Disease Research, Bangladesh (icddr,b); UNICEF-Nepal with Lifeline in Nepal (with strong track record in maternal and newborn health)
	3	KMC-14	Saving Lives at Birth; development of a retrospective theory of change, impact framework and prioritised metrics	Lalli M, Ruysen H, Blencowe H, Yee K, Clune K, DeSilva M, Leffler M, Hillman E, El-Noush H, Mulligan J, Murray JC, Silver K, Lawn JE.		(scoping review)		No	ACs use	-	%	Number of women with imminent preterm delivery at <34 weeks receiving antenatal corticosteroid	Standard definition for population in need of intervention to be defined	-	Bangladesh, Ghana, Kenya, Malawi, Nigeria, Pakistan, Sierra Leone, South Africa, the United Republic of Tanzania and Zimbabwe

## Sheet: KMC coverage only
Latest update: 2 Feb. 2021
Type	No.	No. in the folder	Name of Paper	Authors	Study	Caputured indicator	Validation	Indicator	Interpretation	Type	Metrics	Numerator	Denominator	Sources	Frequency	Settings
Initiation - overall	1	KMC-20	An Assessment of the Status of Kangaroo Mother Care in the Dominican Republic: Findings and Considerations for Sustainability Final Report	USAID			No	Percentage of LBW and preterm infants initiated on KMC		%		No details	No details	survey.		in the eight hospitals that have received KMC training
	2	KMC-7	Kangaroo Mother Care implementation research to develop models for accelerating scale-up in India and Ethiopia: study protocol for an adequacy evaluation	Medhanyie AA, Alemu H, Asefa A, Beyene SA, Gebregizabher FA, Aziz K, Bhandari N, Beyene H, Brune T, Chan G, Cranmer JN, Darmstadt G, Duguma D, Fikre A, Andualem BG, Gobezayehu AG, Mariam DH, Abay TH, Mohan HL, Jadaun A, Jayanna K, Kajal FNU, Kar A, Krishna R, Kumar A, Kumar V, Madhur TK, Belew ML, M R, Martines J, Mazumder S, Amin H, Mony PK, Muleta M, Pileggi-Castro C, Pn Rao S, Estifanos AS, Si…	KMC Scale-Up Study		No	Effective KMC coverage		%		number of newborns receiving KMC	total number of newborns eligible for KMC (<2000 g and stable) in the facilities and in the study population during the evaluation period	Numerator: identified by outcome measurement team and followed by it at at four points (day of initiation of KMC, day of discharge from the KMC facility, seven days post-discharge and at age 28 days) based on records, and/or maternal report, if post-discharge. Denominator: review of birth registers, and/or calls to the facilities		at 7 intervention sites (provinces) in India and Ethiopia
	3	KMC-14	Saving Lives at Birth; development of a retrospective theory of change, impact framework and prioritised metrics	Lalli M, Ruysen H, Blencowe H, Yee K, Clune K, DeSilva M, Leffler M, Hillman E, El-Noush H, Mulligan J, Murray JC, Silver K, Lawn JE.	(scoping review)		No	KMC and feeding support		%		Numbers of received kangaroo mother care including feeding support	Standard definition for population in need of intervention to be defined	-		Bangladesh, Ghana, Kenya, Malawi, Nigeria, Pakistan, Sierra Leone, South Africa, the United Republic of Tanzania and Zimbabwe
	4	KMC-7	Kangaroo Mother Care implementation research to develop models for accelerating scale-up in India and Ethiopia: study protocol for an adequacy evaluation	Medhanyie AA, Alemu H, Asefa A, Beyene SA, Gebregizabher FA, Aziz K, Bhandari N, Beyene H, Brune T, Chan G, Cranmer JN, Darmstadt G, Duguma D, Fikre A, Andualem BG, Gobezayehu AG, Mariam DH, Abay TH, Mohan HL, Jadaun A, Jayanna K, Kajal FNU, Kar A, Krishna R, Kumar A, Kumar V, Madhur TK, Belew ML, M R, Martines J, Mazumder S, Amin H, Mony PK, Muleta M, Pileggi-Castro C, Pn Rao S, Estifanos AS, Si…	KMC Scale-Up Study		No	Initiation of KMC	Proportion of KMC initiated newborns monitored by facility staff according to protocol	%		No details	No details	Numerator: identified by outcome measurement team and followed by it at at four points (day of initiation of KMC, day of discharge from the KMC facility, seven days post-discharge and at age 28 days) based on records, and/or maternal report, if post-discharge. Denominator: review of birth registers, and/or calls to the facilities		at 7 intervention sites (provinces) in India and Ethiopia
	5	KMC-17	The feasibility and acceptability of Kangaroo Mother Care in the neonatal unit of Women and Children’s Hospital, Taunggyi, Myanmar Study Report	Maternal and Child Survival Program (MCSP), USAID			No	Indentify targets	Percentage of newborns weighing ≤2000g initiated on KMC	%		No details	No details	Hospital records and in-depth interviews of babies' caregivers.		at WCH, Taunggyi – a 200-bed hospital in Myanmar
Initiation - facility-based	1	KMC-1	Consensus–based approach to develop a measurement framework and identify a core set of indicators to track implementation and progress towards effective coverage of facility– based Kangaroo Mother Care	Guenther T, Moxon S, Valsangkar B, Wetzel G, Ruiz J, Kerber K, Blencowe H, Dube Q, Vani SN, Vivio D, Magge H, De Leon-Mendoza S, Patterson J, Mazia G.	(scoping review)		No	Initiation of on facility–based KMC	Percentage of newborns initiated on facility–based KMC	%		Number of newborns initiated on facility–based KMC	1) expected number of live births 2) expected number of LBW babies	KMC registers – reported through HMIS or collected through register review as part of facility assessment; Denominator available through national and global estimates updated annually	Annually	(scoping review, The main sources of indicators in this initial list included the Fundacion Cangaru, Maternal and Child Health Integrated Program (MCHIP) KMC implementation Guide, various facility and household surveys conducted by programs implementing KMC (SNL Malawi Facility Assessment and household survey, Uganda Newborn Study (UNEST) survey, Ghana Newhints survey, Ethiopia household survey, …
	2	KMC-19	“Every Newborn-BIRTH” protocol: observational study validating indicators for coverage and quality of maternal and newborn health care in Bangladesh, Nepal and Tanzania	Day LT, Ruysen H, Gordeev VS, Gore-Langton GR, Boggs D, Cousens S, Moxon SG, Blencowe H, Baschieri A, Rahman AE, Tahsina T, Zaman SB, Hossain T, Rahman QS, Ameen S, El Arifeen S, Kc A, Shrestha SK, Kc NP, Singh D, Jha AK, Jha B, Rana N, Basnet O, Joshi E, Paudel A, Shrestha PR, Jha D, Bastola RC, Ghimire JJ, Paudel R, Salim N, Shamb D, Manji K, Shabani J, Shirima K, Mkopi N, Mrisho M, Manzi F, Ja…	EN-BIRTH		Maternal recall survey, observation and routine register data extraction	Initiation of on facility–based KMC		%		Number of eligible (<2000g) newborns initiated on facility-based KMC	To be compared for all 4 denominators options: - Target population requiring the specific intervention (eg, admitted to the facility with presumed infection or at risk of preterm birth as per WHO guideline) - Live births in the facility - Total births in the facility (including stillbirths) - Estimated births in the population (live or total)	Maternal recall survey, observation and routine register data extraction		Ifakara Health Institute (IHI) and Muhimbili University of Health and Allied Sciences (MUHAS) in Tanzania, International Centre for Diarrhoeal Disease Research, Bangladesh (icddr,b); UNICEF-Nepal with Lifeline in Nepal (with strong track record in maternal and newborn health)
	3	KMC-7	Kangaroo Mother Care implementation research to develop models for accelerating scale-up in India and Ethiopia: study protocol for an adequacy evaluation	Medhanyie AA, Alemu H, Asefa A, Beyene SA, Gebregizabher FA, Aziz K, Bhandari N, Beyene H, Brune T, Chan G, Cranmer JN, Darmstadt G, Duguma D, Fikre A, Andualem BG, Gobezayehu AG, Mariam DH, Abay TH, Mohan HL, Jadaun A, Jayanna K, Kajal FNU, Kar A, Krishna R, Kumar A, Kumar V, Madhur TK, Belew ML, M R, Martines J, Mazumder S, Amin H, Mony PK, Muleta M, Pileggi-Castro C, Pn Rao S, Estifanos AS, Si…	KMC Scale-Up Study		No	Initiation of KMC in facility	Proportion of newborns <2000 g born in KMC facility who were initiated on KMC	%		No details	No details	Numerator: identified by outcome measurement team and followed by it at at four points (day of initiation of KMC, day of discharge from the KMC facility, seven days post-discharge and at age 28 days) based on records, and/or maternal report, if post-discharge. Denominator: review of birth registers, and/or calls to the facilities		at 7 intervention sites (provinces) in India and Ethiopia
	4	KMC-16	IMPROVING AVAILABILITY AND QUALITY OF ROUTINE DATA FOR NEWBORNS: MALAWI’S EXPERIENCE WITH KMC	save the children			No	Initiation of KMC in facility		%		Number of babies initiated on KMC (inpatient and/or ambulatory)	1) 100 live births at health facility 2) 100 LBW/premature babies identified at health facility	District information systems (rountine system)		Malawi
	5	KMC-21	Assessment of the validity of the measurement of newborn and maternal health-care coverage in hospitals (EN-BIRTH): an observational study	Louise Tina Day, Qazi Sadeq-Ur Rahman, Ahmed Ehsanur Rahman, Nahya Salim, Ashish Kc, Harriet Ruysen, Tazeen Tahsina, Honorati Masanja, Omkar Basnet, Georgia R Gore-Langton, Sojib Bin Zaman, Josephine Shabani, Anjani Kumar Jha, Vladimir Sergeevich Gordeev, Shafiqul Ameen, Donat Shamba, Bijay Jha, Dorothy Boggs, Tanvir Hossain, Kizito Shirima, Ram Chandra Bastola, Kimberly Peven, Abu Bakkar Siddiqu…	EN-BIRTH		Compare hospital exit surveys and hospital registers to Ddirect observation (as gold standard)	Kangaroo Mother Care		%		Number of newborns given facility based KMC	Total number of observed newborns admitted to KMC ward or corner	Direct observation (as gold standard), hospital exit surveys and hospital registers		Five hospitals in Bangladesh, Nepal, and Tanzania
Initiation - referred	1	KMC-7	Kangaroo Mother Care implementation research to develop models for accelerating scale-up in India and Ethiopia: study protocol for an adequacy evaluation	Medhanyie AA, Alemu H, Asefa A, Beyene SA, Gebregizabher FA, Aziz K, Bhandari N, Beyene H, Brune T, Chan G, Cranmer JN, Darmstadt G, Duguma D, Fikre A, Andualem BG, Gobezayehu AG, Mariam DH, Abay TH, Mohan HL, Jadaun A, Jayanna K, Kajal FNU, Kar A, Krishna R, Kumar A, Kumar V, Madhur TK, Belew ML, M R, Martines J, Mazumder S, Amin H, Mony PK, Muleta M, Pileggi-Castro C, Pn Rao S, Estifanos AS, Si…	KMC Scale-Up Study		No	Initiation of KMC referred	Proportion of newborns <2000 g referred to KMC facility who were initiated on KMC	%		No details	No details	Numerator: identified by outcome measurement team and followed by it at at four points (day of initiation of KMC, day of discharge from the KMC facility, seven days post-discharge and at age 28 days) based on records, and/or maternal report, if post-discharge. Denominator: review of birth registers, and/or calls to the facilities		at 7 intervention sites (provinces) in India and Ethiopia
Duration	1	KMC-7	Kangaroo Mother Care implementation research to develop models for accelerating scale-up in India and Ethiopia: study protocol for an adequacy evaluation	Medhanyie AA, Alemu H, Asefa A, Beyene SA, Gebregizabher FA, Aziz K, Bhandari N, Beyene H, Brune T, Chan G, Cranmer JN, Darmstadt G, Duguma D, Fikre A, Andualem BG, Gobezayehu AG, Mariam DH, Abay TH, Mohan HL, Jadaun A, Jayanna K, Kajal FNU, Kar A, Krishna R, Kumar A, Kumar V, Madhur TK, Belew ML, M R, Martines J, Mazumder S, Amin H, Mony PK, Muleta M, Pileggi-Castro C, Pn Rao S, Estifanos AS, Si…	KMC Scale-Up Study		No	Duration	Duration of stay in facility	days?		No details	No details	identified by outcome measurement team and followed by it at at four points (day of initiation of KMC, day of discharge from the KMC facility, seven days post-discharge and at age 28 days) based on records, and/or maternal report, if post-discharge.		at 7 intervention sites (provinces) in India and Ethiopia
Discharge	1	KMC-1	Consensus–based approach to develop a measurement framework and identify a core set of indicators to track implementation and progress towards effective coverage of facility– based Kangaroo Mother Care	Guenther T, Moxon S, Valsangkar B, Wetzel G, Ruiz J, Kerber K, Blencowe H, Dube Q, Vani SN, Vivio D, Magge H, De Leon-Mendoza S, Patterson J, Mazia G.	(scoping review)		No	Status at discharge from KMC facility	Percentage of newborns discharged from KMC facility who: met facility criteria for weight gain/health status; left against medical advice; referred out; or died before discharge	%		Number of newborns discharged from facility–based KMC who: 1) met facility criteria for weight gain, health status, feeding, thermal regulation, family competency, etc; 2) left against medical advice; 3) referred out for higher level care; 4) died before discharge	Number of newborns discharged from facility–based KMC	KMC registers – reported through HMIS or collected through register review as part of facility assessment	Routinely (monthly/quarterly)
	2	KMC-17	The feasibility and acceptability of Kangaroo Mother Care in the neonatal unit of Women and Children’s Hospital, Taunggyi, Myanmar Study Report	Maternal and Child Survival Program (MCSP), USAID			No	Coverage-discharge	Percentage of newborns admitted on KMC who are discharged meeting criteria for weight gain/health status	%		No details	No details	Hospital records and in-depth interviews of babies' caregivers.		at WCH, Taunggyi – a 200-bed hospital in Myanmar
	3	KMC-16	IMPROVING AVAILABILITY AND QUALITY OF ROUTINE DATA FOR NEWBORNS: MALAWI’S EXPERIENCE WITH KMC	save the children			No	Survival to discharge	Proportion of babies initiated on facility-based KMC who are discharged alive	%		Number of babies discharged alive from facility-based KMC	Number of babies initiated on facility-based KMC	District information systems (rountine system)		Malawi
	4	KMC-16	IMPROVING AVAILABILITY AND QUALITY OF ROUTINE DATA FOR NEWBORNS: MALAWI’S EXPERIENCE WITH KMC	save the children			No	Death before discharge	Proportion of babies initiated on facility-based KMC who died before discharge	%		Number of babies who died before discharge from facility-based KMC	Number of babies initiated on facility-based KMC	District information systems (rountine system)		Malawi
Referral	1	KMC-7	Kangaroo Mother Care implementation research to develop models for accelerating scale-up in India and Ethiopia: study protocol for an adequacy evaluation	Medhanyie AA, Alemu H, Asefa A, Beyene SA, Gebregizabher FA, Aziz K, Bhandari N, Beyene H, Brune T, Chan G, Cranmer JN, Darmstadt G, Duguma D, Fikre A, Andualem BG, Gobezayehu AG, Mariam DH, Abay TH, Mohan HL, Jadaun A, Jayanna K, Kajal FNU, Kar A, Krishna R, Kumar A, Kumar V, Madhur TK, Belew ML, M R, Martines J, Mazumder S, Amin H, Mony PK, Muleta M, Pileggi-Castro C, Pn Rao S, Estifanos AS, Si…	KMC Scale-Up Study		No	Referral	Proportion of newborns <2000 g who were born at home or in non-KMC facility who were successfully referred to KMC facility for care	%		No details	No details	Numerator: identified by outcome measurement team and followed by it at at four points (day of initiation of KMC, day of discharge from the KMC facility, seven days post-discharge and at age 28 days) based on records, and/or maternal report, if post-discharge. Denominator: review of birth registers, and/or calls to the facilities		at 7 intervention sites (provinces) in India and Ethiopia
	2	KMC-16	IMPROVING AVAILABILITY AND QUALITY OF ROUTINE DATA FOR NEWBORNS: MALAWI’S EXPERIENCE WITH KMC	save the children			No	KMC referral completion	Proportion of babies who were initiated on KMC and referred who completed referral and initiated on facility-based KMC	%		Number of babies initiated on facility-based KMC who were referred in	Number of babies initiated on KMC and referred	District information systems (rountine system)		Malawi
	3	KMC-20	An Assessment of the Status of Kangaroo Mother Care in the Dominican Republic: Findings and Considerations for Sustainability Final Report	USAID			No	Referral	Percentage of patients referred to another KMC facility	%		No details	No details	survey		in the eight hospitals that have received KMC training
abandone	1	KMC-20	An Assessment of the Status of Kangaroo Mother Care in the Dominican Republic: Findings and Considerations for Sustainability Final Report	USAID			No	Percentage of KMC patients who abandoned KMC services		%		No details	No details	survey		in the eight hospitals that have received KMC training
	2	KMC-16	IMPROVING AVAILABILITY AND QUALITY OF ROUTINE DATA FOR NEWBORNS: MALAWI’S EXPERIENCE WITH KMC	save the children			No	Left against medical advice	Proportion of babies initiated on facility-based KMC who left against medical advice or absconded	%		Number of babies who left against medical advice (absconded) from facilitybased KMC	Number of babies initiated on facility-based KMC	District information systems (rountine system)		Malawi
Monitor	1	KMC-1	Consensus–based approach to develop a measurement framework and identify a core set of indicators to track implementation and progress towards effective coverage of facility– based Kangaroo Mother Care	Guenther T, Moxon S, Valsangkar B, Wetzel G, Ruiz J, Kerber K, Blencowe H, Dube Q, Vani SN, Vivio D, Magge H, De Leon-Mendoza S, Patterson J, Mazia G.	(scoping review)		No	KMC monitoring	Percentage of KMC newborns who are monitored by health facility staff according to protocol	%		Number of newborns admitted to KMC who are monitored by health facility staff according to protocol (includes at minimum: assessing feeding, STS duration, weight, temperature, breathing, heart rate, urine/stools)	Number of newborns initiated on facility–based KMC	KMC patient charts – collected through record review as part of facility assessment/supervision visits	Quarterly or less; to be determined at country level	(scoping review, The main sources of indicators in this initial list included the Fundacion Cangaru, Maternal and Child Health Integrated Program (MCHIP) KMC implementation Guide, various facility and household surveys conducted by programs implementing KMC (SNL Malawi Facility Assessment and household survey, Uganda Newborn Study (UNEST) survey, Ghana Newhints survey, Ethiopia household survey, …
	2	KMC-7	Kangaroo Mother Care implementation research to develop models for accelerating scale-up in India and Ethiopia: study protocol for an adequacy evaluation	KMC Scale-Up Study Group	KMC Scale-Up Study		No	KMC monitoring	Proportion of KMC initiated newborns monitored by facility staff according to protocol	%		No details	No details	Numerator: identified by outcome measurement team and followed by it at at four points (day of initiation of KMC, day of discharge from the KMC facility, seven days post-discharge and at age 28 days) based on records, and/or maternal report, if post-discharge. Denominator: review of birth registers, and/or calls to the facilities		at 7 intervention sites (provinces) in India and Ethiopia
	3	KMC-7	Kangaroo Mother Care implementation research to develop models for accelerating scale-up in India and Ethiopia: study protocol for an adequacy evaluation	Medhanyie AA, Alemu H, Asefa A, Beyene SA, Gebregizabher FA, Aziz K, Bhandari N, Beyene H, Brune T, Chan G, Cranmer JN, Darmstadt G, Duguma D, Fikre A, Andualem BG, Gobezayehu AG, Mariam DH, Abay TH, Mohan HL, Jadaun A, Jayanna K, Kajal FNU, Kar A, Krishna R, Kumar A, Kumar V, Madhur TK, Belew ML, M R, Martines J, Mazumder S, Amin H, Mony PK, Muleta M, Pileggi-Castro C, Pn Rao S, Estifanos AS, Si…	KMC Scale-Up Study		No	KMC monitoring	Proportion of facility KMC newborns discharged according to criteria; left against medical advice; referred out; died before discharge	%		No details	No details	Numerator: identified by outcome measurement team and followed by it at at four points (day of initiation of KMC, day of discharge from the KMC facility, seven days post-discharge and at age 28 days) based on records, and/or maternal report, if post-discharge. Denominator: review of birth registers, and/or calls to the facilities		at 7 intervention sites (provinces) in India and Ethiopia
follow–up	1	KMC-1	Consensus–based approach to develop a measurement framework and identify a core set of indicators to track implementation and progress towards effective coverage of facility– based Kangaroo Mother Care	Guenther T, Moxon S, Valsangkar B, Wetzel G, Ruiz J, Kerber K, Blencowe H, Dube Q, Vani SN, Vivio D, Magge H, De Leon-Mendoza S, Patterson J, Mazia G.	(scoping review)		No	KMC follow–up	Percentage of newborns discharged from facility–based KMC that received follow–up per protocol	%		Number of newborns discharged from facility–based KMC that received follow–up per protocol	Number of newborns discharged alive who received facility– based KMC	KMC registers/records – reported through HMIS or collected through register review as part of facility assessment and/or) Interviews with caregivers/mothers of newborns discharged from KMC	Routinely (monthly/quarterly)	(scoping review, The main sources of indicators in this initial list included the Fundacion Cangaru, Maternal and Child Health Integrated Program (MCHIP) KMC implementation Guide, various facility and household surveys conducted by programs implementing KMC (SNL Malawi Facility Assessment and household survey, Uganda Newborn Study (UNEST) survey, Ghana Newhints survey, Ethiopia household survey, …
	2	KMC-7	Kangaroo Mother Care implementation research to develop models for accelerating scale-up in India and Ethiopia: study protocol for an adequacy evaluation	Medhanyie AA, Alemu H, Asefa A, Beyene SA, Gebregizabher FA, Aziz K, Bhandari N, Beyene H, Brune T, Chan G, Cranmer JN, Darmstadt G, Duguma D, Fikre A, Andualem BG, Gobezayehu AG, Mariam DH, Abay TH, Mohan HL, Jadaun A, Jayanna K, Kajal FNU, Kar A, Krishna R, Kumar A, Kumar V, Madhur TK, Belew ML, M R, Martines J, Mazumder S, Amin H, Mony PK, Muleta M, Pileggi-Castro C, Pn Rao S, Estifanos AS, Si…	KMC Scale-Up Study		No	KMC follow-up	Proportion of newborns discharged from facility receiving KMC who received follow-up per protocol	%		No details	No details	Numerator: identified by outcome measurement team and followed by it at at four points (day of initiation of KMC, day of discharge from the KMC facility, seven days post-discharge and at age 28 days) based on records, and/or maternal report, if post-discharge. Denominator: review of birth registers, and/or calls to the facilities		in 7 intervention sites (provinces) in India and Ethiopia

## Sheet: Infection all indicators
		No. in the folder	Name of Paper	Authors	Study	Caputured indicator	Validation	Indicator	Interpretation	Type	Numerator	Denominator	Data Sources	Settings
Coverage of treatment	1	KMC-14	Saving Lives at Birth; development of a retrospective theory of change, impact framework and prioritised metrics	Lalli M, Ruysen H, Blencowe H, Yee K, Clune K, DeSilva M, Leffler M, Hillman E, El-Noush H, Mulligan J, Murray JC, Silver K, Lawn JE.			No	Treatment of neonatal sepsis		%	Number of cases with neonatal sepsis receiving appropriate antibiotic treatment	Standard definition for population in need of intervention to be defined		Bangladesh, Ghana, Kenya, Malawi, Nigeria, Pakistan, Sierra Leone, South Africa, the United Republic of Tanzania and Zimbabwe
	2	Infection-4	Community-Based Interventions for Newborns in Ethiopia (COMBINE): Cost-effectiveness analysis	Mathewos B, Owen H, Sitrin D, Cousens S, Degefie T, Wall S, Bekele A, Lawn JE, Daviaud E.			No	coverage of PSBI treatment		%	Number of infants received PSBI treatment	Number of infants who have PSBI (expected number estimated with incidence)
	3	KMC-19	“Every Newborn-BIRTH” protocol: observational study validating indicators for coverage and quality of maternal and newborn health care in Bangladesh, Nepal and Tanzania	Day LT, Ruysen H, Gordeev VS, Gore-Langton GR, Boggs D, Cousens S, Moxon SG, Blencowe H, Baschieri A, Rahman AE, Tahsina T, Zaman SB, Hossain T, Rahman QS, Ameen S, El Arifeen S, Kc A, Shrestha SK, Kc NP, Singh D, Jha AK, Jha B, Rana N, Basnet O, Joshi E, Paudel A, Shrestha PR, Jha D, Bastola RC, Ghimire JJ, Paudel R, Salim N, Shamb D, Manji K, Shabani J, Shirima K, Mkopi N, Mrisho M, Manzi F, Ja…	EN-BIRTH		Maternal recall survey, observation and routine register data extraction	Treatment of neonatal infection coverage		%	Number of neonates (<28 days old) who received at least one dose of antibiotic injection (Specific exclusions apply to exclude other primary diagnoses eg, congenital abnormalities, preterm births <32 weeks or <1500g and neonatal encephalopathy.)	To be compared for all 4 denominators options: - Target population requiring the specific intervention (eg, admitted to the facility with presumed infection or at risk of preterm birth as per WHO guideline) - Live births in the facility - Total births in the facility (including stillbirths) - Estimated births in the population (live or total)	Maternal recall survey, observation and routine register data extraction	Ifakara Health Institute (IHI) and Muhimbili University of Health and Allied Sciences (MUHAS) in Tanzania, International Centre for Diarrhoeal Disease Research, Bangladesh (icddr,b); UNICEF-Nepal with Lifeline in Nepal (with strong track record in maternal and newborn health)
	4	PSBI-9	Management of Possible Serious Bacterial Infection in the Private Sector of Nepal’s Health System Pilot study report	USAID			No	Coverage - treatment	received at least some treatment from the provider	%
	5	PSBI-10	Guideline managing possible serious bacterial infection iin young infants when referral is not feasible	WHO			?	% identified sick young infants with PSBI receiving at least one dose of antibiotic injection appropriate for PSBI in a PHCF	-	%	Number of young infants (0–2 months) who receive at least one dose of gentamicin (or other appropriate antibiotic) injection at a primary health center	Number of identified sick young infants with clinical severe infection or critical illness at primary health facilities	Numerator: Facility register/form Denominator: TBD
	6	PSBI-9	Management of Possible Serious Bacterial Infection in the Private Sector of Nepal’s Health System Pilot study report	USAID			No	Coverage - treatment	received the complete treatment regimen of oral amoxicillin and injectable gentamycin	%
	7	Infection-6	Provider performance and facility readiness for managing infections in young infants in primary care facilities in rural Bangladesh	Applegate JA, Ahmed S, Harrison M, Callaghan-Koru J, Mousumi M, Begum N, Moin MI, Joarder T, Ahmed S, George J, Mitra DK, Ahmed ANU, Shahidullah M, Baqui AH.			No	Accuracy of dosage of antibiotic treatment		%	Number of infants who received appropriate dosage of antibiotic	Number of infants that received antibiotic treatment
	8	PSBI-9	Management of Possible Serious Bacterial Infection in the Private Sector of Nepal’s Health System Pilot study report	USAID			No	Coverage - treatment	treated with appropriate dose, duration and frequency of the drug	%
	9	PSBI-10	Guideline managing possible serious bacterial infection iin young infants when referral is not feasible	WHO			?	% sick young infants with PSBI treated at PHCFs who receive appropriate antibiotics per protocol for at least 5 days	-	%	Number of treated young infants (0–2 months) who receive appropriate antibiotics per protocol for at least 5 days	Number of identified sick young infants with PSBI treated at primary health facilities (referral not accepted)	[Facility register/form PLUS CHW register] or Household interview
	10	Infection-13	Managing possible serious bacterial infection of young infants where referral is not possible: Lessons from the early implementation experience in Kushtia District learning laboratory, Bangladesh	Rahman AE, Herrera S, Rubayet S, Banik G, Hasan R, Ahsan Z, Siraj W, Ahmed A, Siddique AB, Rahman QS, Vaz LME, Islam MJ, Hossain MA, Shahidullah M, Osmani MM, E L Arifeen S, Wall SN.			No	Treatment failure		%	Number of infants with presence of any danger sign, including signs of CI, CSI, and IFB assessed by study nurses during the follow-up household visits conducted on days 7–14	Number of infection cases	continuous data extraction from the UH&FWC sick newborn and young infant service registers	in all available 36 UH&FWCs in the 30 selected unions in three upazilas (counties) in Kushtia District, Bangladesh
Prereferral antibiotic treatment	1	Infection-3	Early implementation of guidelines for managing young infants with possible serious bacterial infection in Bangladesh	Applegate JA, Ahmed S, Khan MA, Alam S, Kabir N, Islam M, Bhuiyan M, Islam J, Rashid I, Wall S, de Graft-Johnson J, Baqui AH, George J.			No	Prereferral antibiotic treatment rate		%	-	-	Extracted data (4590 sick young infants over a 15-month period) from UH&FWC registers maintained by the SACMO monthly in subdistrict hospital, and qualititative data from providers.	in Bangladesh
	2	PSBI-11	DO CARETAKERS OF SICK YOUNG INFANTS WITH POSSIBLE SERIOUS BACTERIAL INFECTION ADHERE TO REFERRALS FROM HEALTH POSTS TO HEALTH CENTERS?	Yunis Musema Abdella, Abeba Bekele, Bereket Mathewos, Yenealem Tadesse, Stephen Wall, Heather Gardner, Mary V. Kinney, Lara M. E. Vaz SM, Ayele Belachew Aschalew			No	Pre-referral treatment	% of young infants were provided pre-referral (injection or oral medicine)	%			caretakers survey and retrospective register reviews	in 33 health centers, 46 health posts, and 20 Woreda Health Offices in five zones in two regions in Ethiopia
Treatment if referral was not feasible	1	Infection-3	Early implementation of guidelines for managing young infants with possible serious bacterial infection in Bangladesh	Applegate JA, Ahmed S, Khan MA, Alam S, Kabir N, Islam M, Bhuiyan M, Islam J, Rashid I, Wall S, de Graft-Johnson J, Baqui AH, George J.			No	Delivery of simplified antibiotic treatment if referral was not feasible	with injectable gentamicin once daily for 2 days and oral amoxicillin two times a day for 7 days	%	-	-	Extracted data (4590 sick young infants over a 15-month period) from UH&FWC registers maintained by the SACMO monthly in subdistrict hospital, and qualititative data from providers.	in Bangladesh
	2	PSBI-10	Guideline managing possible serious bacterial infection iin young infants when referral is not feasible	WHO			?	% identified sick young infants with PSBI who did not accept referral receiving 2 doses of appropriate injectable antibiotic in a PHCF	-	%	Number of young infants (0–2 months) who did not accept referral receiving 2 doses of appropriate injectable antibiotic in a primary health center	Number of identified sick young infants with clinical severe infection treated at primary health facilities (referral not accepted)	Facility register/form
Referral	1	Infection-3	Early implementation of guidelines for managing young infants with possible serious bacterial infection in Bangladesh	Applegate JA, Ahmed S, Khan MA, Alam S, Kabir N, Islam M, Bhuiyan M, Islam J, Rashid I, Wall S, de Graft-Johnson J, Baqui AH, George J.			No	Hospital referral rate		%	-	-	Extracted data (4590 sick young infants over a 15-month period) from UH&FWC registers maintained by the SACMO monthly in subdistrict hospital, and qualititative data from providers.	in Bangladesh
	2	PSBI-10	Guideline managing possible serious bacterial infection iin young infants when referral is not feasible	WHO			?	% identified sick young infants with PSBI accepting referral to higher level	-	%	Number of young infants (0–2 months) accepting referral to higher level facility	Number of identified sick young infants with PSBI at primary health facilities	Facility register/form

## Sheet: Resuscitation all indicators
		No. in the folder	Name of Paper	Authors	Remarks	Study	Caputured indicator	Validation	Indicator	Interpretation	Type	Numerator	Denominator	Sources	Settings
Service Availability/readiness	1	KMC-11	Assessment of health facility capacity to provide newborn care in Bangladesh, Haiti, Malawi, Senegal, and Tanzania	Winter R, Yourkavitch J, Wang W, Mallick L.				Recommended as indicator by WHO SARA	Service Availability - Neonatal resuscitation	Among facilities offering delivery services, percentage reporting that they performed neonatal resuscitation at least once during the three months before the assessment	%	N of reporting that they performed neonatal resuscitation at least once during the three months before the assessment	N of facilities offering delivery services	open access, nationally–representative Service Provision Assessment (SPA) data from the Demographic Health Surveys Program	Bangladesh, Haiti, Malawi, Senegal, and Tanzania
	2	Res-3	Timing and documentation of key events in neonatal resuscitation	Heathcote AC, Jones J, Clarke P.				No	Neonatal team arrived	(The neonatal resuscitation team comprised a minimum of three personnel: one neonatal nurse, one junior paediatric/neonatal trainee (1–3 years’ experience), and one senior paediatrician/advanced nurse practitioner )	%	Number of resusciated neonatal that team was already in attendance at the time of delivery	Number of neonatal who resuscitated	retrospective case note review	inborn at our large UK university hospital
	3	Res-11	Implementation of "Helping Babies Breathe": A 3-Year Experience in Tanzania	Arlington L, Kairuki AK, Isangula KG, Meda RA, Thomas E, Temu A, Mponzi V, Bishanga D, Msemo G, Azayo M, Nelson BD.				No	Service readiness - proportion of facilities have bag-mask and penguin suction devices		%	-	-		231 regional facilities, district hospitals, health centers and dispensaries in Tanzania
	4	Resquali-1	Quality of essential newborn care and neonatal resuscitation at health facilities in Afghanistan: a cross-sectional assessment	Atiqzai F, Manalai P, Amin SS, Edmond KM, Naziri M, Soroush MS, Sultana S, Yousufi K, van den Akker T, Stekelenburg J, Tappis H.	Report the result of the observe study, didn't aiming at verify the indicators.			No	Service readiness - proportion of functional suction device for mucus extraction		%	Number of facilities who have functional suction devices	Number of all facilities	Structured clinical observation checklists, observation	226 public health facilities in Afghanistan, including 77 public health facilities with at least five births per day and 149 of 1736 public health facilities with fewer than five births per day.
	5	Resquali-3	Cross-sectional observational assessment of quality of newborn care immediately after birth in health facilities across six sub-Saharan African countries	de Graft-Johnson J, Vesel L, Rosen HE, Rawlins B, Abwao S, Mazia G, Bozsa R, Mwebesa W, Khadka N, Kamunya R, Getachew A, Tibaijuka G, Rakotovao JP, Tekleberhan A.				No	Service readiness - availability of newborn specific bag and mask	proportion of facilities having newborn specific bag and mask	%		Number of all facilities	Health facility survey and cross-sectional observational health facility assessment. 1016 health workers were interviewed, and 2377 babies were observed in the facilities surveyed.	643 district, riginal hospitals and health centers in Ethiopia, Kenya, Madagascar, Mozambique, Rwanda and Tanzania.
	6	Resquali-3	Cross-sectional observational assessment of quality of newborn care immediately after birth in health facilities across six sub-Saharan African countries	de Graft-Johnson J, Vesel L, Rosen HE, Rawlins B, Abwao S, Mazia G, Bozsa R, Mwebesa W, Khadka N, Kamunya R, Getachew A, Tibaijuka G, Rakotovao JP, Tekleberhan A.				No	Service readiness - availability of suction device	proportion of facilities having suction device	%		Number of all facilities
	7	Resquali-3	Cross-sectional observational assessment of quality of newborn care immediately after birth in health facilities across six sub-Saharan African countries	de Graft-Johnson J, Vesel L, Rosen HE, Rawlins B, Abwao S, Mazia G, Bozsa R, Mwebesa W, Khadka N, Kamunya R, Getachew A, Tibaijuka G, Rakotovao JP, Tekleberhan A.				No	Service readiness - availability of resuscitation table or firm surface for resuscitation	proportion of facilities having resuscitation table or firm surface for resuscitation	%		Number of all facilities
Coverage - resuscitation	1	KMC-14	Saving Lives at Birth; development of a retrospective theory of change, impact framework and prioritised metrics	Lalli M, Ruysen H, Blencowe H, Yee K, Clune K, DeSilva M, Leffler M, Hillman E, El-Noush H, Mulligan J, Murray JC, Silver K, Lawn JE.				No	Newborn resuscitation coverage		%	Nember of newborns receiving resuscitation	Standard definition for population in need of intervention to be defined		Bangladesh, Ghana, Kenya, Malawi, Nigeria, Pakistan, Sierra Leone, South Africa, the United Republic of Tanzania and Zimbabwe
	2	Res-13	Newborn Mortality and Fresh Stillbirth Rates in Tanzania After Helping Babies Breathe Training	Georgina Msemo, Augustine Massawe, Donan Mmbando, Neema Rusibamayila, Karim Manji, Hussein Lesio Kidanto, Damas Mwizamuholya, Prisca Ringia, Hege, Langli Ersdal and Jeffrey Perlman	before and after the self-controlled trial. Just for references			No	The use of stimulation, suctioning and face mask ventilation		%
	3	Res-14	Neonatal resuscitation: EN-BIRTH multicountry validation study.	Ashish KC, Kimberly Peven, Shafiqul Ameen, Georgina Msemo, Omkar Basnet, Harriet Ruysen, etc.				observed, survey-reported and extracted data from routine labour ward registers.	Neonatal resuscitation coverage		%	1) N. of stimulation 2) N. of using bag and mask ventilation	1) N. of all live births and fresh stillbirths 2) N. of non crying 3) N. of non breathing	survey-reported and extracted data from routine labour ward registers.	five hospitals in Bangladesh, Nepal, and Tanzania.
	4	Res-10	Newborn resuscitation in Gombe State, northeastern Nigeria	Josephine LR Exley, Nasir Umar, Sarah Moxon, Adamu Umar Usman, Tanya Marchant				No	Neonatal resuscitation coverage		%	number of those births that occurred in appropriately equipped facilities (facility inventory), where a birth attendant demonstrated basic resuscitation competence (assessed by a simulation exercise)	All deliveries that occurred in the last six months in the included facilities	facility survey	107 government-owned primary health facilities across all 11 local government areas in Gombe state, Nigeria
	5	Resquali-2	Effect of a scaled-up neonatal resuscitation quality improvement package on intrapartum-related mortality in Nepal: A stepped-wedge cluster randomized controlled trial	Kc A, Ewald U, Basnet O, Gurung A, Pyakuryal SN, Jha BK, Bergström A, Eriksson L, Paudel P, Karki S, Gajurel S, Brunell O, Wrammert J, Litorp H, Målqvist M.	Report the result of the observe study, didn't aiming at verify the indicators.			No	resuscitation by drying and stimulation		%
	6	Resquali-2	Effect of a scaled-up neonatal resuscitation quality improvement package on intrapartum-related mortality in Nepal: A stepped-wedge cluster randomized controlled trial	Kc A, Ewald U, Basnet O, Gurung A, Pyakuryal SN, Jha BK, Bergström A, Eriksson L, Paudel P, Karki S, Gajurel S, Brunell O, Wrammert J, Litorp H, Målqvist M.	Report the result of the observe study, didn't aiming at verify the indicators.			No	suctioning		%
	7	Resquali-3	Cross-sectional observational assessment of quality of newborn care immediately after birth in health facilities across six sub-Saharan African countries	de Graft-Johnson J, Vesel L, Rosen HE, Rawlins B, Abwao S, Mazia G, Bozsa R, Mwebesa W, Khadka N, Kamunya R, Getachew A, Tibaijuka G, Rakotovao JP, Tekleberhan A.				No	Proportion of receiving stimulation and positioning of their heads to ensure the patency of their airways.	stimulation including drying and/or back rubbing	%	Number of newborns who receiving stimulation and right positioning	Number of asphyxiated babies
Coverage - bag-and-mask ventilation	1	KMC-19	“Every Newborn-BIRTH” protocol: observational study validating indicators for coverage and quality of maternal and newborn health care in Bangladesh, Nepal and Tanzania	Day LT, Ruysen H, Gordeev VS, Gore-Langton GR, Boggs D, Cousens S, Moxon SG, Blencowe H, Baschieri A, Rahman AE, Tahsina T, Zaman SB, Hossain T, Rahman QS, Ameen S, El Arifeen S, Kc A, Shrestha SK, Kc NP, Singh D, Jha AK, Jha B, Rana N, Basnet O, Joshi E, Paudel A, Shrestha PR, Jha D, Bastola RC, Ghimire JJ, Paudel R, Salim N, Shamb D, Manji K, Shabani J, Shirima K, Mkopi N, Mrisho M, Manzi F, Ja…	protocol	EN-BIRTH		Maternal recall survey, observation and routine register data extraction	Newborn resuscitation coverage		%	Number of newborns for whom resuscitation actions (Bag and Mask Ventilation) were initiated	To be compared for all 4 denominators options: - Target population requiring the specific intervention (eg, admitted to the facility with presumed infection or at risk of preterm birth as per WHO guideline) - Live births in the facility - Total births in the facility (including stillbirths) - Estimated births in the population (live or total)	Maternal recall survey, observation and routine register data extraction	Ifakara Health Institute (IHI) and Muhimbili University of Health and Allied Sciences (MUHAS) in Tanzania, International Centre for Diarrhoeal Disease Research, Bangladesh (icddr,b); UNICEF-Nepal with Lifeline in Nepal (with strong track record in maternal and newborn health)
	2	Res-9	Labour and delivery ward register data availability, quality, and utility - Every Newborn - birth indicators research tracking in hospitals (EN-BIRTH) study baseline analysis in three countries	Day, L.T., Gore-Langton, G.R., Rahman, A.E. et al.		EN-BIRTH		No	Neonatal resuscitation coverage		%	Number of babies received bag-mask ventilation	Number of total births (live births plus stillbirths)	extracted from routine hospital labour ward registers	Two hospitals in Bangladesh (BD) - Maternal and Child Health Training Institute (MCHTI) Azimpur, and Kushtia District Hospital; one in Nepal (NP) - Pokhara Academy of Health Sciences; and two in Tanzania (TZ) - Temeke Regional Hospital and Muhimbili National Hospital
	3	Res-12	Effect of a scaled-up neonatal resuscitation quality improvement package on intrapartum-related mortality in Nepal: A stepped-wedge cluster randomized controlled trial	KC A, Ewald U, Basnet O, Gurung A, Pyakuryal SN, Jha BK, et al.	Report the result of the RCT, didn't aiming at verify the indicators.			No	The use of bag-and-mask ventilation for babies with low Apgar score (<7 at 1 minute)	The use of bag-and-mask ventilation for babies with low Apgar score (<7 at 1 minute)	%	Number of all newborns uesed bag-and-mask ventilation with an Apgar score of <7 at 1 minute after birth	Number of all newborns with an Apgar score of <7 at 1 minute after birth		In 12 hospitals in Nepal
	4	Resquali-3	Cross-sectional observational assessment of quality of newborn care immediately after birth in health facilities across six sub-Saharan African countries	de Graft-Johnson J, Vesel L, Rosen HE, Rawlins B, Abwao S, Mazia G, Bozsa R, Mwebesa W, Khadka N, Kamunya R, Getachew A, Tibaijuka G, Rakotovao JP, Tekleberhan A.				No	Proportion of ventilation with bag and mask		%	Number of newborns who ventilated with bag and mask	Number of asphyxiated babies
	5	Resquali-2	Effect of a scaled-up neonatal resuscitation quality improvement package on intrapartum-related mortality in Nepal: A stepped-wedge cluster randomized controlled trial	Kc A, Ewald U, Basnet O, Gurung A, Pyakuryal SN, Jha BK, Bergström A, Eriksson L, Paudel P, Karki S, Gajurel S, Brunell O, Wrammert J, Litorp H, Målqvist M.	Report the result of the observe study, didn't aiming at verify the indicators.			No	Usage of bag and- mask ventilation for babies with low Apgar score (<7 at 1 minute)		%	-	-		12 hospitals in Nepal
	6	Resquali-2	Effect of a scaled-up neonatal resuscitation quality improvement package on intrapartum-related mortality in Nepal: A stepped-wedge cluster randomized controlled trial	Kc A, Ewald U, Basnet O, Gurung A, Pyakuryal SN, Jha BK, Bergström A, Eriksson L, Paudel P, Karki S, Gajurel S, Brunell O, Wrammert J, Litorp H, Målqvist M.	Report the result of the observe study, didn't aiming at verify the indicators.			No	Usage of bag and-mask ventilation for all newborns		%	-	-
Coverage -process correctness	1	Resquali-1	Quality of essential newborn care and neonatal resuscitation at health facilities in Afghanistan: a cross-sectional assessment	Atiqzai F, Manalai P, Amin SS, Edmond KM, Naziri M, Soroush MS, Sultana S, Yousufi K, van den Akker T, Stekelenburg J, Tappis H.	Report the result of the observe study, didn't aiming at verify the indicators.			No	proportion of correctly position	positioned newborns with their heads properly extended	%	-	-
	2	Resquali-1	Quality of essential newborn care and neonatal resuscitation at health facilities in Afghanistan: a cross-sectional assessment	Atiqzai F, Manalai P, Amin SS, Edmond KM, Naziri M, Soroush MS, Sultana S, Yousufi K, van den Akker T, Stekelenburg J, Tappis H.	Report the result of the observe study, didn't aiming at verify the indicators.			No	proportion of using a correct size of mask		%	-	-
	3	Resquali-1	Quality of essential newborn care and neonatal resuscitation at health facilities in Afghanistan: a cross-sectional assessment	Atiqzai F, Manalai P, Amin SS, Edmond KM, Naziri M, Soroush MS, Sultana S, Yousufi K, van den Akker T, Stekelenburg J, Tappis H.	Report the result of the observe study, didn't aiming at verify the indicators.			No	proportion of checking for the secretions of mask		%	-	-
	4	Resquali-1	Quality of essential newborn care and neonatal resuscitation at health facilities in Afghanistan: a cross-sectional assessment	Atiqzai F, Manalai P, Amin SS, Edmond KM, Naziri M, Soroush MS, Sultana S, Yousufi K, van den Akker T, Stekelenburg J, Tappis H.	Report the result of the observe study, didn't aiming at verify the indicators.			No	proportion of correctly sealed the mask		%	-	-
	5	Resquali-1	Quality of essential newborn care and neonatal resuscitation at health facilities in Afghanistan: a cross-sectional assessment	Atiqzai F, Manalai P, Amin SS, Edmond KM, Naziri M, Soroush MS, Sultana S, Yousufi K, van den Akker T, Stekelenburg J, Tappis H.	Report the result of the observe study, didn't aiming at verify the indicators.			No	proportion of checking moving while ventilation		%	-	-
	6	Resquali-1	Quality of essential newborn care and neonatal resuscitation at health facilities in Afghanistan: a cross-sectional assessment	Atiqzai F, Manalai P, Amin SS, Edmond KM, Naziri M, Soroush MS, Sultana S, Yousufi K, van den Akker T, Stekelenburg J, Tappis H.	Report the result of the observe study, didn't aiming at verify the indicators.			No	proportion of calling for help		%	-	-

## Sheet: ACS all indicators
		No. in the folder	Name of Paper	Authors	Remarks	Study	Caputured indicator	Validation	Indicator	Interpretation	Type	Numerator	Denominator	Sources	Settings
Service Availability	1	KMC-11	Assessment of health facility capacity to provide newborn care in Bangladesh, Haiti, Malawi, Senegal, and Tanzania	Winter R, Yourkavitch J, Wang W, Mallick L.				Recommended as indicator by WHO SARA	Service Availability - Corticosteroids in preterm labor	Among facilities offering delivery services, percentage reporting that they performed this intervention at least once during the three months before the assessment	%	N of reporting that they performed this intervention at least once during the three months before the assessment	Number of reporting that they performed this intervention at least once during the three months before the assessment	open access, nationally–representative Service Provision Assessment (SPA) data from the Demographic Health Surveys Program	Bangladesh, Haiti, Malawi, Senegal, and Tanzania
Coverage	1	ACs-1	Providing antenatal corticosteroids for preterm birth: a quality improvement initiative in Cambodia and the Philippines	Smith JM, Gupta S, Williams E, Brickson K, Ly Sotha K, Tep N, Calibo A, Castro MC, Marinduque B, Hathaway M.				No	coverage - at least one dose	the proportion of preterm births that their mother received at least one dexamethasone dose	%	Number of babies whose mothers received at least one dose of ACS by month among 1)all preterm births 2)among gestational age 24–34 weeks 3)among 35–36 weeks	Total number of corresponding group 1)all preterm births 2)among gestational age 24–34 weeks 3)among 35–36 weeks		A total of 12 high volume facilities providing Emergency Obstetric and Newborn Care services in Cambodia and Philippines
	2	KMC-19	“Every Newborn-BIRTH” protocol: observational study validating indicators for coverage and quality of maternal and newborn health care in Bangladesh, Nepal and Tanzania	Day LT, Ruysen H, Gordeev VS, Gore-Langton GR, Boggs D, Cousens S, Moxon SG, Blencowe H, Baschieri A, Rahman AE, Tahsina T, Zaman SB, Hossain T, Rahman QS, Ameen S, El Arifeen S, Kc A, Shrestha SK, Kc NP, Singh D, Jha AK, Jha B, Rana N, Basnet O, Joshi E, Paudel A, Shrestha PR, Jha D, Bastola RC, Ghimire JJ, Paudel R, Salim N, Shamb D, Manji K, Shabani J, Shirima K, Mkopi N, Mrisho M, Manzi F, Ja…	protocol	EN-BIRTH		Maternal recall survey, observation and routine register data extraction	ACs coverage - at least one dose	-	%	All women giving birth in a facility who are 24-34 weeks and received at least one dose of ACS (ACS focus is to track safety, test methods to include gestational age and relevant safety outcomes.)	To be compared for all 4 denominators options: - Target population requiring the specific intervention (eg, admitted to the facility with presumed infection or at risk of preterm birth as per WHO guideline) - Live births in the facility - Total births in the facility (including stillbirths) - Estimated births in the population (live or total)	Maternal recall survey, observation and routine register data extraction	Ifakara Health Institute (IHI) and Muhimbili University of Health and Allied Sciences (MUHAS) in Tanzania, International Centre for Diarrhoeal Disease Research, Bangladesh (icddr,b); UNICEF-Nepal with Lifeline in Nepal (with strong track record in maternal and newborn health)
	3	KMC-14	Saving Lives at Birth; development of a retrospective theory of change, impact framework and prioritised metrics	Lalli M, Ruysen H, Blencowe H, Yee K, Clune K, DeSilva M, Leffler M, Hillman E, El-Noush H, Mulligan J, Murray JC, Silver K, Lawn JE.				No	ACs use	-	%	Number of women with imminent preterm delivery at <34 weeks receiving antenatal corticosteroid	Standard definition for population in need of intervention to be defined		Bangladesh, Ghana, Kenya, Malawi, Nigeria, Pakistan, Sierra Leone, South Africa, the United Republic of Tanzania and Zimbabwe

## Sheet: KMC all indicators
Type	No.	No. in the folder	Name of Paper	Authors	Study	Caputured indicator	Validation	Indicator	Interpretation	Type	Metrics	Numerator	Denominator	Sources	Frequency	Settings
Service readiness	1	KMC-1	Consensus–based approach to develop a measurement framework and identify a core set of indicators to track implementation and progress towards effective coverage of facility– based Kangaroo Mother Care	Guenther T, Moxon S, Valsangkar B, Wetzel G, Ruiz J, Kerber K, Blencowe H, Dube Q, Vani SN, Vivio D, Magge H, De Leon-Mendoza S, Patterson J, Mazia G.			No	KMC service availability	Percentage of facilities with in–patient maternity services with operational KMC	%		Number of health facilities in which KMC is operational	Number of health facilities with inpatient maternity services	Facility assessments and MOH records (collected through supervision or periodic audits)	Annually or less
	2	KMC-6	Quality of Kangaroo Mother Care services in Ethiopia: Implications for policy and practice	Weldearegay HG, Medhanyie AA, Abrha MW, Tadesse L, Tekle E, Yakob B, Girma T, Arsenault C.	national EmONC survey		No	service readiness index	covered four domains: infrastructure and equipment, essential medicine and commodities, core staffing and guidelines, job aids and documentation	%	-	Number of facilities who meet the KMC service requires in 4 aspects	Total number of facilities	Nationwide assessment of EmONC services survey		Ethiopia
	3	KMC-2	Readiness of hospitals to provide Kangaroo Mother Care (KMC) and documentation of KMC service delivery: Analysis of Malawi 2014 Emergency Obstetric and Newborn Care (EmONC) survey data	Chavula K, Likomwa D, Valsangkar B, Luhanga R, Chimtembo L, Dube Q, Gobezie WA, Guenther T.	national EmONC survey		No	KMC service availability/readiness	-	%		Number of health facilities in which KMC is operational	Number of health facilities with inpatient maternity services	Nationwide assessment of EmONC services survey		central– and district–level hospitals as well as several first–level health facilities in Malawi
	4	KMC-2	Readiness of hospitals to provide Kangaroo Mother Care (KMC) and documentation of KMC service delivery: Analysis of Malawi 2014 Emergency Obstetric and Newborn Care (EmONC) survey data	Chavula K, Likomwa D, Valsangkar B, Luhanga R, Chimtembo L, Dube Q, Gobezie WA, Guenther T.	national EmONC survey		No	KMC service readiness-Basic	-	%		Numbers of hospitals reporting inpatient KMC that have: defined space for KMC+ at least one staff providing KMC+ functional infant weighing scale	Total number of hospitals	Nationwide assessment of EmONC services survey		central– and district–level hospitals as well as several first–level health facilities in Malawi
	5	KMC-2	Readiness of hospitals to provide Kangaroo Mother Care (KMC) and documentation of KMC service delivery: Analysis of Malawi 2014 Emergency Obstetric and Newborn Care (EmONC) survey data	Chavula K, Likomwa D, Valsangkar B, Luhanga R, Chimtembo L, Dube Q, Gobezie WA, Guenther T.	national EmONC survey		No	KMC service readiness-Expanded	-	%		Numbers of impatients who have basic + KMC guidelines/protocols available+KMC register available and in use	Total number of hospitals	Nationwide assessment of EmONC services survey		central– and district–level hospitals as well as several first–level health facilities in Malawi
	6	KMC-2	Readiness of hospitals to provide Kangaroo Mother Care (KMC) and documentation of KMC service delivery: Analysis of Malawi 2014 Emergency Obstetric and Newborn Care (EmONC) survey data	Chavula K, Likomwa D, Valsangkar B, Luhanga R, Chimtembo L, Dube Q, Gobezie WA, Guenther T.	national EmONC survey		No	KMC service readiness-Full	-	%		Numbers of impatients who have expanded + caps/hats for newborn + linens/blankets for newborns	Total number of hospitals	Nationwide assessment of EmONC services survey		central– and district–level hospitals as well as several first–level health facilities in Malawi
	7	KMC-6	Quality of Kangaroo Mother Care services in Ethiopia: Implications for policy and practice	Weldearegay HG, Medhanyie AA, Abrha MW, Tadesse L, Tekle E, Yakob B, Girma T, Arsenault C.	national EmONC survey		No	service availability	consist of facility density, maternity bed density and core health workforce density	N per 10000 people / N per 1000 pregnant	(comparing with WHO targets one by one)	-	-	Nationwide assessment of EmONC services survey		Ethiopia
	8	KMC-11	Assessment of health facility capacity to provide newborn care in Bangladesh, Haiti, Malawi, Senegal, and Tanzania	Winter R, Yourkavitch J, Wang W, Mallick L.	Service Provision Assessment (SPA) survey		Recommended as indicator by WHO SARA	Service Availability - KMC for premature/very small babies	Among facilities offering delivery services, percentage reporting that they provide KMC for low birth weight babies	%		Numbers of reporting that they provide KMC for low birth weight babies	N of facilities offering delivery services	open access, nationally–representative Service Provision Assessment (SPA) data from the Demographic Health Surveys Program		Bangladesh, Haiti, Malawi, Senegal, and Tanzania
	9	KMC-15	Developing global indicators for quality of maternal and newborn care: a feasibility assessment	Madaj B, Smith H, Mathai M, Roos N, van den Broek N.			No	service availability	Proportion of health facilities in which kangaroo mother care is operational, by level of facility	%		number of facilities with operational kangaroo care	number of facilities	By survey (this indicator was not assessed routinely or recorded in any existing register at facility level)
Initiation - overall	1	KMC-20	An Assessment of the Status of Kangaroo Mother Care in the Dominican Republic: Findings and Considerations for Sustainability Final Report	USAID			No	Percentage of LBW and preterm infants initiated on KMC		%		No details	No details	survey		in the eight hospitals that have received KMC training
	2	KMC-7	Kangaroo Mother Care implementation research to develop models for accelerating scale-up in India and Ethiopia: study protocol for an adequacy evaluation	Medhanyie AA, Alemu H, Asefa A, Beyene SA, Gebregizabher FA, Aziz K, Bhandari N, Beyene H, Brune T, Chan G, Cranmer JN, Darmstadt G, Duguma D, Fikre A, Andualem BG, Gobezayehu AG, Mariam DH, Abay TH, Mohan HL, Jadaun A, Jayanna K, Kajal FNU, Kar A, Krishna R, Kumar A, Kumar V, Madhur TK, Belew ML, M R, Martines J, Mazumder S, Amin H, Mony PK, Muleta M, Pileggi-Castro C, Pn Rao S, Estifanos AS, Si…	KMC Scale-Up Study		No	Effective KMC coverage		%		number of newborns receiving KMC	total number of newborns eligible for KMC (<2000 g and stable) in the facilities and in the study population during the evaluation period	Numerator: identified by outcome measurement team and followed by it at at four points (day of initiation of KMC, day of discharge from the KMC facility, seven days post-discharge and at age 28 days) based on records, and/or maternal report, if post-discharge. Denominator: review of birth registers, and/or calls to the facilities		at 7 intervention sites (provinces) in India and Ethiopia
	3	KMC-14	Saving Lives at Birth; development of a retrospective theory of change, impact framework and prioritised metrics	Lalli M, Ruysen H, Blencowe H, Yee K, Clune K, DeSilva M, Leffler M, Hillman E, El-Noush H, Mulligan J, Murray JC, Silver K, Lawn JE.	(scoping review)		No	KMC and feeding support		%		Numbers of received kangaroo mother care including feeding support	Standard definition for population in need of intervention to be defined			Bangladesh, Ghana, Kenya, Malawi, Nigeria, Pakistan, Sierra Leone, South Africa, the United Republic of Tanzania and Zimbabwe
	4	KMC-7	Kangaroo Mother Care implementation research to develop models for accelerating scale-up in India and Ethiopia: study protocol for an adequacy evaluation	Medhanyie AA, Alemu H, Asefa A, Beyene SA, Gebregizabher FA, Aziz K, Bhandari N, Beyene H, Brune T, Chan G, Cranmer JN, Darmstadt G, Duguma D, Fikre A, Andualem BG, Gobezayehu AG, Mariam DH, Abay TH, Mohan HL, Jadaun A, Jayanna K, Kajal FNU, Kar A, Krishna R, Kumar A, Kumar V, Madhur TK, Belew ML, M R, Martines J, Mazumder S, Amin H, Mony PK, Muleta M, Pileggi-Castro C, Pn Rao S, Estifanos AS, Si…	KMC Scale-Up Study		No	Initiation of KMC	Proportion of KMC initiated newborns monitored by facility staff according to protocol	%		No details	No details	Numerator: identified by outcome measurement team and followed by it at at four points (day of initiation of KMC, day of discharge from the KMC facility, seven days post-discharge and at age 28 days) based on records, and/or maternal report, if post-discharge. Denominator: review of birth registers, and/or calls to the facilities		at 7 intervention sites (provinces) in India and Ethiopia
	5	KMC-17	The feasibility and acceptability of Kangaroo Mother Care in the neonatal unit of Women and Children’s Hospital, Taunggyi, Myanmar Study Report	Maternal and Child Survival Program (MCSP), USAID			No	Indentify targets	The degree to which the population that is eligible to benefit from an intervention actually receives it.	%	Percentage of newborns weighing ≤2000g initiated on KMC	No details	No details	Hospital records and in-depth interviews of babies' caregivers.		at WCH, Taunggyi – a 200-bed hospital in Myanmar
Initiation - facility-based	1	KMC-1	Consensus–based approach to develop a measurement framework and identify a core set of indicators to track implementation and progress towards effective coverage of facility– based Kangaroo Mother Care	Guenther T, Moxon S, Valsangkar B, Wetzel G, Ruiz J, Kerber K, Blencowe H, Dube Q, Vani SN, Vivio D, Magge H, De Leon-Mendoza S, Patterson J, Mazia G.	(scoping review)		No	Initiation of on facility–based KMC	Percentage of newborns initiated on facility–based KMC	%		Number of newborns initiated on facility–based KMC	1) expected number of live births 2) expected number of LBW babies	KMC registers – reported through HMIS or collected through register review as part of facility assessment; Denominator available through national and global estimates updated annually	Annually	(scoping review, The main sources of indicators in this initial list included the Fundacion Cangaru, Maternal and Child Health Integrated Program (MCHIP) KMC implementation Guide, various facility and household surveys conducted by programs implementing KMC (SNL Malawi Facility Assessment and household survey, Uganda Newborn Study (UNEST) survey, Ghana Newhints survey, Ethiopia household survey, …
	2	KMC-19	“Every Newborn-BIRTH” protocol: observational study validating indicators for coverage and quality of maternal and newborn health care in Bangladesh, Nepal and Tanzania	Day LT, Ruysen H, Gordeev VS, Gore-Langton GR, Boggs D, Cousens S, Moxon SG, Blencowe H, Baschieri A, Rahman AE, Tahsina T, Zaman SB, Hossain T, Rahman QS, Ameen S, El Arifeen S, Kc A, Shrestha SK, Kc NP, Singh D, Jha AK, Jha B, Rana N, Basnet O, Joshi E, Paudel A, Shrestha PR, Jha D, Bastola RC, Ghimire JJ, Paudel R, Salim N, Shamb D, Manji K, Shabani J, Shirima K, Mkopi N, Mrisho M, Manzi F, Ja…	EN-BIRTH		Maternal recall survey, observation and routine register data extraction	Initiation of on facility–based KMC		%		Number of eligible (<2000g) newborns initiated on facility-based KMC	To be compared for all 4 denominators options: - Target population requiring the specific intervention (eg, admitted to the facility with presumed infection or at risk of preterm birth as per WHO guideline) - Live births in the facility - Total births in the facility (including stillbirths) - Estimated births in the population (live or total)	Maternal recall survey, observation and routine register data extraction		Ifakara Health Institute (IHI) and Muhimbili University of Health and Allied Sciences (MUHAS) in Tanzania, International Centre for Diarrhoeal Disease Research, Bangladesh (icddr,b); UNICEF-Nepal with Lifeline in Nepal (with strong track record in maternal and newborn health)
	3	KMC-7	Kangaroo Mother Care implementation research to develop models for accelerating scale-up in India and Ethiopia: study protocol for an adequacy evaluation	Medhanyie AA, Alemu H, Asefa A, Beyene SA, Gebregizabher FA, Aziz K, Bhandari N, Beyene H, Brune T, Chan G, Cranmer JN, Darmstadt G, Duguma D, Fikre A, Andualem BG, Gobezayehu AG, Mariam DH, Abay TH, Mohan HL, Jadaun A, Jayanna K, Kajal FNU, Kar A, Krishna R, Kumar A, Kumar V, Madhur TK, Belew ML, M R, Martines J, Mazumder S, Amin H, Mony PK, Muleta M, Pileggi-Castro C, Pn Rao S, Estifanos AS, Si…	KMC Scale-Up Study		No	Initiation of KMC in facility	Proportion of newborns <2000 g born in KMC facility who were initiated on KMC	%		No details	No details	Numerator: identified by outcome measurement team and followed by it at at four points (day of initiation of KMC, day of discharge from the KMC facility, seven days post-discharge and at age 28 days) based on records, and/or maternal report, if post-discharge. Denominator: review of birth registers, and/or calls to the facilities		at 7 intervention sites (provinces) in India and Ethiopia
	4	KMC-16	IMPROVING AVAILABILITY AND QUALITY OF ROUTINE DATA FOR NEWBORNS: MALAWI’S EXPERIENCE WITH KMC	save the children			No	Initiation of KMC in facility		%		Number of babies initiated on KMC (inpatient and/or ambulatory)	1) 100 live births at health facility 2) 100 LBW/premature babies identified at health facility	District information systems (rountine system)		Malawi
Initiation - referred	1	KMC-7	Kangaroo Mother Care implementation research to develop models for accelerating scale-up in India and Ethiopia: study protocol for an adequacy evaluation	Medhanyie AA, Alemu H, Asefa A, Beyene SA, Gebregizabher FA, Aziz K, Bhandari N, Beyene H, Brune T, Chan G, Cranmer JN, Darmstadt G, Duguma D, Fikre A, Andualem BG, Gobezayehu AG, Mariam DH, Abay TH, Mohan HL, Jadaun A, Jayanna K, Kajal FNU, Kar A, Krishna R, Kumar A, Kumar V, Madhur TK, Belew ML, M R, Martines J, Mazumder S, Amin H, Mony PK, Muleta M, Pileggi-Castro C, Pn Rao S, Estifanos AS, Si…	KMC Scale-Up Study		No	Initiation of KMC referred	Proportion of newborns <2000 g referred to KMC facility who were initiated on KMC	%		No details	No details	Numerator: identified by outcome measurement team and followed by it at at four points (day of initiation of KMC, day of discharge from the KMC facility, seven days post-discharge and at age 28 days) based on records, and/or maternal report, if post-discharge. Denominator: review of birth registers, and/or calls to the facilities		at 7 intervention sites (provinces) in India and Ethiopia
Duration	1	KMC-7	Kangaroo Mother Care implementation research to develop models for accelerating scale-up in India and Ethiopia: study protocol for an adequacy evaluation	Medhanyie AA, Alemu H, Asefa A, Beyene SA, Gebregizabher FA, Aziz K, Bhandari N, Beyene H, Brune T, Chan G, Cranmer JN, Darmstadt G, Duguma D, Fikre A, Andualem BG, Gobezayehu AG, Mariam DH, Abay TH, Mohan HL, Jadaun A, Jayanna K, Kajal FNU, Kar A, Krishna R, Kumar A, Kumar V, Madhur TK, Belew ML, M R, Martines J, Mazumder S, Amin H, Mony PK, Muleta M, Pileggi-Castro C, Pn Rao S, Estifanos AS, Si…	KMC Scale-Up Study		No	Duration	Duration of stay in facility	days?		No details	No details	Numerator: identified by outcome measurement team and followed by it at at four points (day of initiation of KMC, day of discharge from the KMC facility, seven days post-discharge and at age 28 days) based on records, and/or maternal report, if post-discharge. Denominator: review of birth registers, and/or calls to the facilities		at 7 intervention sites (provinces) in India and Ethiopia
Discharge	1	KMC-1	Consensus–based approach to develop a measurement framework and identify a core set of indicators to track implementation and progress towards effective coverage of facility– based Kangaroo Mother Care	Guenther T, Moxon S, Valsangkar B, Wetzel G, Ruiz J, Kerber K, Blencowe H, Dube Q, Vani SN, Vivio D, Magge H, De Leon-Mendoza S, Patterson J, Mazia G.	(scoping review)		No	Status at discharge from KMC facility	Percentage of newborns discharged from KMC facility who: met facility criteria for weight gain/health status; left against medical advice; referred out; or died before discharge	%		Number of newborns discharged from facility–based KMC who: 1) met facility criteria for weight gain, health status, feeding, thermal regulation, family competency, etc; 2) left against medical advice; 3) referred out for higher level care; 4) died before discharge	Number of newborns discharged from facility–based KMC	KMC registers – reported through HMIS or collected through register review as part of facility assessment	Routinely (monthly/quarterly)
	2	KMC-7	Kangaroo Mother Care implementation research to develop models for accelerating scale-up in India and Ethiopia: study protocol for an adequacy evaluation	Medhanyie AA, Alemu H, Asefa A, Beyene SA, Gebregizabher FA, Aziz K, Bhandari N, Beyene H, Brune T, Chan G, Cranmer JN, Darmstadt G, Duguma D, Fikre A, Andualem BG, Gobezayehu AG, Mariam DH, Abay TH, Mohan HL, Jadaun A, Jayanna K, Kajal FNU, Kar A, Krishna R, Kumar A, Kumar V, Madhur TK, Belew ML, M R, Martines J, Mazumder S, Amin H, Mony PK, Muleta M, Pileggi-Castro C, Pn Rao S, Estifanos AS, Si…	KMC Scale-Up Study		No	KMC monitoring	Proportion of facility KMC newborns discharged according to criteria; left against medical advice; referred out; died before discharge	%		No details	No details	Numerator: identified by outcome measurement team and followed by it at at four points (day of initiation of KMC, day of discharge from the KMC facility, seven days post-discharge and at age 28 days) based on records, and/or maternal report, if post-discharge. Denominator: review of birth registers, and/or calls to the facilities		at 7 intervention sites (provinces) in India and Ethiopia
	3	KMC-17	The feasibility and acceptability of Kangaroo Mother Care in the neonatal unit of Women and Children’s Hospital, Taunggyi, Myanmar Study Report	Maternal and Child Survival Program (MCSP), USAID			No	Coverage-discharge	The degree to which the population that is eligible to benefit from an intervention actually receives it.	%	Percentage of newborns admitted on KMC who are discharged meeting criteria for weight gain/health status	No details	No details	Hospital records and in-depth interviews of babies' caregivers.		at WCH, Taunggyi – a 200-bed hospital in Myanmar
	4	KMC-16	IMPROVING AVAILABILITY AND QUALITY OF ROUTINE DATA FOR NEWBORNS: MALAWI’S EXPERIENCE WITH KMC	save the children			No	Survival to discharge		%	Proportion of babies initiated on facility-based KMC who are discharged alive	Number of babies discharged alive from facility-based KMC	Number of babies initiated on facility-based KMC	District information systems (rountine system)		Malawi
	5	KMC-16	IMPROVING AVAILABILITY AND QUALITY OF ROUTINE DATA FOR NEWBORNS: MALAWI’S EXPERIENCE WITH KMC	save the children			No	Death before discharge		%	Proportion of babies initiated on facility-based KMC who died before discharge	Number of babies who died before discharge from facility-based KMC	Number of babies initiated on facility-based KMC	District information systems (rountine system)		Malawi
Referral	1	KMC-7	Kangaroo Mother Care implementation research to develop models for accelerating scale-up in India and Ethiopia: study protocol for an adequacy evaluation	Medhanyie AA, Alemu H, Asefa A, Beyene SA, Gebregizabher FA, Aziz K, Bhandari N, Beyene H, Brune T, Chan G, Cranmer JN, Darmstadt G, Duguma D, Fikre A, Andualem BG, Gobezayehu AG, Mariam DH, Abay TH, Mohan HL, Jadaun A, Jayanna K, Kajal FNU, Kar A, Krishna R, Kumar A, Kumar V, Madhur TK, Belew ML, M R, Martines J, Mazumder S, Amin H, Mony PK, Muleta M, Pileggi-Castro C, Pn Rao S, Estifanos AS, Si…	KMC Scale-Up Study		No	Referral	Proportion of newborns <2000 g who were born at home or in non-KMC facility who were successfully referred to KMC facility for care	%		No details	No details	Numerator: identified by outcome measurement team and followed by it at at four points (day of initiation of KMC, day of discharge from the KMC facility, seven days post-discharge and at age 28 days) based on records, and/or maternal report, if post-discharge. Denominator: review of birth registers, and/or calls to the facilities		at 7 intervention sites (provinces) in India and Ethiopia
	2	KMC-16	IMPROVING AVAILABILITY AND QUALITY OF ROUTINE DATA FOR NEWBORNS: MALAWI’S EXPERIENCE WITH KMC	save the children			No	KMC referral completion	Proportion of babies who were initiated on KMC and referred who completed referral and initiated on facility-based KMC	%		Number of babies initiated on facility-based KMC who were referred in	Number of babies initiated on KMC and referred	District information systems (rountine system)		Malawi
	3	KMC-20	An Assessment of the Status of Kangaroo Mother Care in the Dominican Republic: Findings and Considerations for Sustainability Final Report	USAID			No	Referral	Percentage of patients referred to another KMC facility	%		No details	No details	survey		in the eight hospitals that have received KMC training
abandone	1	KMC-20	An Assessment of the Status of Kangaroo Mother Care in the Dominican Republic: Findings and Considerations for Sustainability Final Report	USAID			No	Percentage of KMC patients who abandoned KMC services		%		No details	No details	survey		in the eight hospitals that have received KMC training
	2	KMC-16	IMPROVING AVAILABILITY AND QUALITY OF ROUTINE DATA FOR NEWBORNS: MALAWI’S EXPERIENCE WITH KMC	save the children			No	Left against medical advice	Proportion of babies initiated on facility-based KMC who left against medical advice or absconded	%		Number of babies who left against medical advice (absconded) from facilitybased KMC	Number of babies initiated on facility-based KMC	District information systems (rountine system)		Malawi
Monitor	1	KMC-1	Consensus–based approach to develop a measurement framework and identify a core set of indicators to track implementation and progress towards effective coverage of facility– based Kangaroo Mother Care	Guenther T, Moxon S, Valsangkar B, Wetzel G, Ruiz J, Kerber K, Blencowe H, Dube Q, Vani SN, Vivio D, Magge H, De Leon-Mendoza S, Patterson J, Mazia G.	(scoping review)		No	KMC monitoring	Percentage of KMC newborns who are monitored by health facility staff according to protocol	%		Number of newborns admitted to KMC who are monitored by health facility staff according to protocol (includes at minimum: assessing feeding, STS duration, weight, temperature, breathing, heart rate, urine/stools)	Number of newborns initiated on facility–based KMC	KMC patient charts – collected through record review as part of facility assessment/supervision visits	Quarterly or less; to be determined at country level	(scoping review, The main sources of indicators in this initial list included the Fundacion Cangaru, Maternal and Child Health Integrated Program (MCHIP) KMC implementation Guide, various facility and household surveys conducted by programs implementing KMC (SNL Malawi Facility Assessment and household survey, Uganda Newborn Study (UNEST) survey, Ghana Newhints survey, Ethiopia household survey, …
	2	KMC-7	Kangaroo Mother Care implementation research to develop models for accelerating scale-up in India and Ethiopia: study protocol for an adequacy evaluation	KMC Scale-Up Study Group	KMC Scale-Up Study		No	KMC monitoring	Proportion of KMC initiated newborns monitored by facility staff according to protocol	%		No details	No details	Numerator: identified by outcome measurement team and followed by it at at four points (day of initiation of KMC, day of discharge from the KMC facility, seven days post-discharge and at age 28 days) based on records, and/or maternal report, if post-discharge. Denominator: review of birth registers, and/or calls to the facilities		at 7 intervention sites (provinces) in India and Ethiopia
follow–up	1	KMC-1	Consensus–based approach to develop a measurement framework and identify a core set of indicators to track implementation and progress towards effective coverage of facility– based Kangaroo Mother Care	Guenther T, Moxon S, Valsangkar B, Wetzel G, Ruiz J, Kerber K, Blencowe H, Dube Q, Vani SN, Vivio D, Magge H, De Leon-Mendoza S, Patterson J, Mazia G.	(scoping review)		No	KMC follow–up	Percentage of newborns discharged from facility–based KMC that received follow–up per protocol	%		Number of newborns discharged from facility–based KMC that received follow–up per protocol	Number of newborns discharged alive who received facility– based KMC	KMC registers/records – reported through HMIS or collected through register review as part of facility assessment and/or) Interviews with caregivers/mothers of newborns discharged from KMC	Routinely (monthly/quarterly)	(scoping review, The main sources of indicators in this initial list included the Fundacion Cangaru, Maternal and Child Health Integrated Program (MCHIP) KMC implementation Guide, various facility and household surveys conducted by programs implementing KMC (SNL Malawi Facility Assessment and household survey, Uganda Newborn Study (UNEST) survey, Ghana Newhints survey, Ethiopia household survey, …
	2	KMC-7	Kangaroo Mother Care implementation research to develop models for accelerating scale-up in India and Ethiopia: study protocol for an adequacy evaluation	Medhanyie AA, Alemu H, Asefa A, Beyene SA, Gebregizabher FA, Aziz K, Bhandari N, Beyene H, Brune T, Chan G, Cranmer JN, Darmstadt G, Duguma D, Fikre A, Andualem BG, Gobezayehu AG, Mariam DH, Abay TH, Mohan HL, Jadaun A, Jayanna K, Kajal FNU, Kar A, Krishna R, Kumar A, Kumar V, Madhur TK, Belew ML, M R, Martines J, Mazumder S, Amin H, Mony PK, Muleta M, Pileggi-Castro C, Pn Rao S, Estifanos AS, Si…	KMC Scale-Up Study		No	KMC follow-up	Proportion of newborns discharged from facility receiving KMC who received follow-up per protocol	%		No details	No details	Numerator: identified by outcome measurement team and followed by it at at four points (day of initiation of KMC, day of discharge from the KMC facility, seven days post-discharge and at age 28 days) based on records, and/or maternal report, if post-discharge. Denominator: review of birth registers, and/or calls to the facilities		in 7 intervention sites (provinces) in India and Ethiopia
Policy	1	KMC-1	Consensus–based approach to develop a measurement framework and identify a core set of indicators to track implementation and progress towards effective coverage of facility– based Kangaroo Mother Care	Guenther T, Moxon S, Valsangkar B, Wetzel G, Ruiz J, Kerber K, Blencowe H, Dube Q, Vani SN, Vivio D, Magge H, De Leon-Mendoza S, Patterson J, Mazia G.			No	KMC in national policy	National policy recommends KMC	Yes or No	Yes = national policy recommends KMC No = national policy does not recommend KMC	-	-	National policy documents – record review; Key informants through interview	Annually or less
	2	KMC-1	Consensus–based approach to develop a measurement framework and identify a core set of indicators to track implementation and progress towards effective coverage of facility– based Kangaroo Mother Care	Guenther T, Moxon S, Valsangkar B, Wetzel G, Ruiz J, Kerber K, Blencowe H, Dube Q, Vani SN, Vivio D, Magge H, De Leon-Mendoza S, Patterson J, Mazia G.			No	KMC indicator in HMIS	National HMIS includes the number of newborns who received facility–based KMC care	Yes or No	Yes = national HMIS includes the number of newborns who received facility–based KMC National No = national HMIS does not include the number	-	-	HMIS documents – record review;Key informants through interview	Annually or less
	3	KMC-1	Consensus–based approach to develop a measurement framework and identify a core set of indicators to track implementation and progress towards effective coverage of facility– based Kangaroo Mother Care	Guenther T, Moxon S, Valsangkar B, Wetzel G, Ruiz J, Kerber K, Blencowe H, Dube Q, Vani SN, Vivio D, Magge H, De Leon-Mendoza S, Patterson J, Mazia G.			No	Costed plan includes KMC	Costed national implementation plans for maternal newborn health include KMC	Yes or No	Yes = costed plan or plans to scale up maternal, newborn and child health intervention includes KMC components No = no costed implementation plan OR costed implementation plan does not include KMC components	-	-	Costed plans – record review; Key informants through interview	Annually or less
	1	KMC-1	Consensus–based approach to develop a measurement framework and identify a core set of indicators to track implementation and progress towards effective coverage of facility– based Kangaroo Mother Care	Guenther T, Moxon S, Valsangkar B, Wetzel G, Ruiz J, Kerber K, Blencowe H, Dube Q, Vani SN, Vivio D, Magge H, De Leon-Mendoza S, Patterson J, Mazia G.			No	Weighed at birth	Percentage of newborns weighed at birth	%		Number of newborns weighed at birth	Number of live births	Interviews with mothers + child health card review – collected through household surveys; L&D registers – collected through record review as part of facility assessment or supervision	Periodic for household surveys; routinely (monthly/ quarterly) depending on need
	3	KMC-7	Kangaroo Mother Care implementation research to develop models for accelerating scale-up in India and Ethiopia: study protocol for an adequacy evaluation	Medhanyie AA, Alemu H, Asefa A, Beyene SA, Gebregizabher FA, Aziz K, Bhandari N, Beyene H, Brune T, Chan G, Cranmer JN, Darmstadt G, Duguma D, Fikre A, Andualem BG, Gobezayehu AG, Mariam DH, Abay TH, Mohan HL, Jadaun A, Jayanna K, Kajal FNU, Kar A, Krishna R, Kumar A, Kumar V, Madhur TK, Belew ML, M R, Martines J, Mazumder S, Amin H, Mony PK, Muleta M, Pileggi-Castro C, Pn Rao S, Estifanos AS, Si…	KMC Scale-Up Study		No	Weighed at birth	Proportion of live born babies who were weighed at birth, overall and by place of birth	%		Number of live born babies who were weighed at birth	1) overall 2) by place of birth	Survey		health facilities and communities continuum (pre-KMC, KMC and post-KMC) in India and Ethiopia
	2	KMC-1	Consensus–based approach to develop a measurement framework and identify a core set of indicators to track implementation and progress towards effective coverage of facility– based Kangaroo Mother Care	Guenther T, Moxon S, Valsangkar B, Wetzel G, Ruiz J, Kerber K, Blencowe H, Dube Q, Vani SN, Vivio D, Magge H, De Leon-Mendoza S, Patterson J, Mazia G.			No	Identification of newborns ≤2000 g	Percentage of live births identified as ≤2000 g	%		Number of newborns identified as ≤2000 g	Number of live births	L&D registers – collected through HMIS (see notes) or through register review as part of supervision or facility assessment	routinely (monthly/ quarterly)
	4	KMC-7	Kangaroo Mother Care implementation research to develop models for accelerating scale-up in India and Ethiopia: study protocol for an adequacy evaluation	Medhanyie AA, Alemu H, Asefa A, Beyene SA, Gebregizabher FA, Aziz K, Bhandari N, Beyene H, Brune T, Chan G, Cranmer JN, Darmstadt G, Duguma D, Fikre A, Andualem BG, Gobezayehu AG, Mariam DH, Abay TH, Mohan HL, Jadaun A, Jayanna K, Kajal FNU, Kar A, Krishna R, Kumar A, Kumar V, Madhur TK, Belew ML, M R, Martines J, Mazumder S, Amin H, Mony PK, Muleta M, Pileggi-Castro C, Pn Rao S, Estifanos AS, Si…	KMC Scale-Up Study		No	Identification of newborns ＜2000 g	Proportion of babies identified as <2000 g, overall and by place of birth	%		babies identified as <2000 g	1) overall 2) by place of birth	Survey
